# Supplementary material for: Comparison of automated and manual mRNA enrichment to automated rRNA depletion for whole-blood RNA-sequencing
Source: Sci Rep. 2025 Dec 30;16:3156. doi: 10.1038/s41598-025-32961-4 (PMC12830761; doi:10.1038/s41598-025-32961-4)
Supplement: Supplementary file 3 — Supplementary Material 3 [file 41598_2025_32961_MOESM3_ESM.xlsx]

## Sheet: Protein_coding - AutoE
Gene	baseMean	log2FoldChange	lfcSE	stat	pvalue	padj
OR4F5	0.0783644	-0.857676	3.44864	-0.2487	0.803593
OR4F29	0.0345164	0.104101	3.44864	0.0301862	0.975919
SAMD11	19.9607	0.351791	0.503432	0.698785	0.484687	0.832711
NOC2L	6767.91	0.183669	0.176475	1.04076	0.297985	0.720571
KLHL17	1929.12	0.255554	0.15928	1.60443	0.108619	0.525402
PLEKHN1	253.519	0.474753	0.246173	1.92853	0.0537893	0.41507
HES4	2255.39	-0.374102	0.507536	-0.737095	0.461065	0.821291
ISG15	18844.2	-0.0563059	0.684644	-0.0822412	0.934455	0.985256
AGRN	1803.37	-0.405678	0.427688	-0.948537	0.342856	0.754157
RNF223	1.80982	2.29165	1.74899	1.31028	0.190103
C1orf159	2466.73	0.172103	0.175299	0.981768	0.326214	0.739485
TTLL10	25.543	-0.0170687	0.652033	-0.0261777	0.979116	0.994881
TNFRSF18	1245.5	0.260767	0.445904	0.584805	0.558679	0.868162
TNFRSF4	2968.21	0.368609	0.369161	0.998506	0.318034	0.732543
SDF4	21384.3	0.211763	0.194194	1.09047	0.275506	0.703178
B3GALT6	3927.37	0.2601	0.210792	1.23392	0.217234	0.65564
UBE2J2	8867.68	0.0715072	0.155744	0.459132	0.64614	0.900945
SCNN1D	877.828	0.370173	0.227354	1.62818	0.103487	0.518265
ACAP3	14762	0.349731	0.190696	1.83398	0.0666577	0.445296
PUSL1	1361.66	0.422086	0.173428	2.43378	0.014942	0.283845
TAS1R3	462.608	0.366389	0.264456	1.38545	0.165916	0.6072
DVL1	7223.04	0.348309	0.16059	2.16893	0.0300882	0.349271
MXRA8	833.785	0.0987921	0.256647	0.384933	0.700287	0.920021
AURKAIP1	12469.5	0.342238	0.264346	1.29466	0.195437	0.636419
CCNL2	17578.8	0.114693	0.0916266	1.25174	0.210664	0.649606
MRPL20	2649.78	0.231736	0.145063	1.59749	0.110157	0.529263
ANKRD65	6.04926	0.176581	0.975457	0.181024	0.856349	0.967115
TMEM88B	0.430489	1.6678	3.44361	0.484316	0.628162
VWA1	5.65424	1.76419	0.786198	2.24395	0.0248355	0.329213
ATAD3C	132.003	0.743453	0.446916	1.66352	0.0962088	0.507009
ATAD3B	4633.13	0.291593	0.179807	1.6217	0.104868	0.521534
ATAD3A	2337.69	0.26964	0.208528	1.29307	0.195988	0.636818
TMEM240	131.185	-0.160282	0.342845	-0.467507	0.640137	0.898157
SSU72	11919.4	-0.058947	0.122798	-0.480031	0.631206	0.895953
MIB2	17623.2	0.463712	0.210929	2.19843	0.0279187	0.340766
MMP23B	232.636	0.63597	0.347119	1.83214	0.0669309	0.445296
CDK11B	4003.08	-0.138623	0.157056	-0.882631	0.377436	0.77495
SLC35E2B	12183.5	0.112599	0.110838	1.01589	0.309683	0.728499
CDK11A	674.12	-0.0509635	0.204252	-0.249512	0.802965	0.954893
NADK	55545.3	-0.274897	0.270374	-1.01673	0.309282	0.728499
GNB1	34952.7	-0.20951	0.132195	-1.58485	0.113	0.533431
CALML6	74.6235	0.583564	0.325977	1.7902	0.0734218	0.463763
TMEM52	11.8328	1.04942	0.656169	1.59932	0.10975	0.528367
GABRD	36.3566	1.57572	0.944917	1.66758	0.0953993	0.505962
PRKCZ	1622.73	-0.010943	0.17675	-0.0619121	0.950633	0.986942
SKI	10070.8	-0.269922	0.170942	-1.57903	0.11433	0.535504
MORN1	378.65	0.0226301	0.119119	0.189979	0.849326	0.96602
RER1	8761.41	0.00994519	0.0663627	0.149861	0.880874	0.973142
PEX10	909.677	0.349446	0.162007	2.15698	0.0310071	0.351856
PLCH2	3866.06	0.403503	0.229377	1.75913	0.0785559	0.471831
PANK4	5193.07	0.1607	0.146587	1.09628	0.272958	0.702029
HES5	1.25101	2.71646	1.7768	1.52885	0.126303
TNFRSF14	37447.8	0.279365	0.174226	1.60346	0.108833	0.525904
MMEL1	20.8327	-0.419165	0.525995	-0.796899	0.425509	0.801184
TTC34	191.923	0.228979	0.229442	0.997985	0.318287	0.732904
ACTRT2	0.150615	0.791091	3.44864	0.229392	0.818564
PRDM16	16.6542	2.25473	0.661253	3.40979	0.000650139	0.0981197
ARHGEF16	12.2242	-0.043713	0.703517	-0.0621349	0.950455	0.986942
MEGF6	7892.87	-0.203153	0.205118	-0.990421	0.321968	0.736391
TPRG1L	10895.6	-0.131192	0.154505	-0.849114	0.395818	0.782173
WRAP73	4493.85	0.027877	0.120544	0.231259	0.817114	0.958242
TP73	123.948	0.201507	0.310179	0.649648	0.51592	0.847517
CCDC27	5.46068	-0.0307538	0.791755	-0.0388425	0.969016	0.991753
SMIM1	7255.57	1.20517	0.539731	2.23292	0.0255544	0.334349
LRRC47	5650.79	0.186786	0.145003	1.28815	0.197695	0.637724
CEP104	2814.45	-0.000706482	0.121621	-0.00580887	0.995365	0.998505
DFFB	1260.17	-0.0184546	0.133101	-0.13865	0.889726	0.976284
C1orf174	2922.22	0.119235	0.0911305	1.3084	0.190739	0.631262
AJAP1	59.3624	-1.40417	0.578438	-2.42752	0.0152024	0.285508
NPHP4	1572.72	0.255592	0.136912	1.86683	0.0619255	0.436496
KCNAB2	56531.1	0.31787	0.155332	2.04639	0.040718	0.383881
CHD5	71.6953	-0.141238	0.396739	-0.355997	0.721843	0.926634
RPL22	5999.04	-0.127657	0.142571	-0.895391	0.370578	0.771728
RNF207	326.532	-0.257445	0.288056	-0.893733	0.371465	0.772014
ICMT	3219.41	0.018557	0.122869	0.151031	0.879952	0.972642
HES3	0.17763	0.104105	3.44864	0.0301873	0.975918
GPR153	1691.74	0.572182	0.253307	2.25885	0.0238929	0.326107
ACOT7	1536.88	0.382727	0.262819	1.45624	0.145326	0.57975
HES2	1.2017	3.1109	1.48968	2.08829	0.0367713
ESPN	6300.71	0.964078	0.555942	1.73413	0.0828943	0.482098
TNFRSF25	11507.7	0.157304	0.194268	0.809723	0.418099	0.794827
PLEKHG5	461.691	0.534406	0.374667	1.42635	0.153767	0.59195
NOL9	3156.91	0.0144436	0.112056	0.128896	0.89744	0.977906
TAS1R1	13.4167	0.737825	0.536005	1.37653	0.168658	0.608829
ZBTB48	8160.89	0.157915	0.148977	1.06	0.289146	0.714158
KLHL21	19806.3	-0.153856	0.179623	-0.856546	0.391696	0.781481
PHF13	1399.32	-0.251313	0.14463	-1.73763	0.0822768	0.481256
THAP3	1840.87	0.204325	0.156191	1.30817	0.190814	0.631326
DNAJC11	2033.73	0.208884	0.127522	1.63802	0.101417	0.51459
CAMTA1	854.437	0.0990948	0.145488	0.681121	0.495795	0.839223
VAMP3	6175.67	-0.309903	0.162854	-1.90295	0.0570471	0.423724
PER3	216.293	-0.21222	0.294037	-0.721745	0.470452	0.825706
UTS2	44.3664	2.39339	0.742498	3.22344	0.00126662	0.125029
TNFRSF9	826.376	0.173358	0.270373	0.641181	0.521405	0.848765
PARK7	6408.83	0.23959	0.126374	1.89588	0.0579765	0.426861
ERRFI1	46.8561	-0.012854	0.315825	-0.0406998	0.967535	0.991586
SLC45A1	141.233	-0.128501	0.256785	-0.500421	0.616779	0.890274
RERE	14897.6	-0.254511	0.207689	-1.22544	0.220408	0.658772
ENO1	67347.7	0.113154	0.187723	0.602772	0.546661	0.861713
CA6	421.616	0.216625	0.333655	0.64925	0.516177	0.847517
SLC2A7	4.15921	-1.27522	0.860038	-1.48275	0.138141
SLC2A5	357.044	0.789236	0.292413	2.69905	0.00695381	0.224655
GPR157	1319.78	-0.0107279	0.193922	-0.0553209	0.955883	0.987499
H6PD	9925.3	0.00201924	0.165175	0.0122248	0.990246	0.998053
SPSB1	593.872	0.633318	0.207546	3.05146	0.00227731	0.158229
SLC25A33	372.51	-0.0324028	0.126305	-0.256543	0.797531	0.953522
TMEM201	1063.81	0.0922778	0.164859	0.559739	0.575658	0.875035
PIK3CD	60590.8	-0.339343	0.161529	-2.10082	0.0356569	0.368599
CLSTN1	11566.5	0.0347535	0.185391	0.187461	0.851299	0.96626
CTNNBIP1	2388.99	0.350888	0.166323	2.10968	0.0348858	0.366763
LZIC	1933.6	-0.0780393	0.113815	-0.68567	0.492921	0.838148
NMNAT1	767.723	-0.304197	0.107486	-2.83012	0.00465304	0.203029
RBP7	490.733	0.0197769	0.229387	0.0862163	0.931294	0.984667
UBE4B	5358.84	-0.264855	0.124416	-2.12879	0.0332715	0.360757
KIF1B	3319.26	-0.470924	0.209528	-2.24754	0.0246055	0.328832
PGD	29187.7	-0.520999	0.207795	-2.50727	0.0121668	0.268151
CORT	22.6306	-0.222669	0.437789	-0.508621	0.611018	0.887417
DFFA	4317.12	-0.132886	0.133704	-0.993884	0.320279	0.734699
PEX14	2913.83	0.332064	0.191338	1.73549	0.0826548	0.482005
CASZ1	916.231	0.171323	0.152912	1.1204	0.262542	0.69339
C1orf127	124.928	0.445441	0.271943	1.638	0.101422	0.51459
TARDBP	6849.51	-0.069687	0.116905	-0.596101	0.551108	0.86406
MASP2	295.706	-0.432938	0.3013	-1.4369	0.150746	0.587901
SRM	5210.71	0.158286	0.180775	0.875594	0.381251	0.776885
EXOSC10	4342.97	0.0226507	0.15322	0.147831	0.882476	0.973729
MTOR	4826.98	-0.0190176	0.163844	-0.116072	0.907596	0.97936
ANGPTL7	14.1283	-0.887834	0.704032	-1.26107	0.207283	0.647091
UBIAD1	3640.56	-0.0265144	0.138462	-0.191492	0.84814	0.965592
FBXO2	711.328	0.915008	0.338018	2.70698	0.00678977	0.222728
FBXO44	5263.27	0.504815	0.175587	2.87501	0.00404013	0.195883
FBXO6	3540.04	0.319174	0.253738	1.25789	0.208433	0.648056
MAD2L2	3144.14	0.337389	0.146307	2.30603	0.021109	0.317741
DRAXIN	829.053	0.341964	0.308362	1.10897	0.267443	0.698096
AGTRAP	22456.3	0.144048	0.216459	0.665472	0.505748	0.844665
C1orf167	12.8857	-0.594744	0.787232	-0.755487	0.449957	0.814768
MTHFR	6562.12	0.117556	0.141566	0.830395	0.406315	0.787381
CLCN6	2310.85	0.116875	0.135845	0.860354	0.389594	0.781192
NPPA	56.0641	0.217695	0.318615	0.683254	0.494446	0.83868
NPPB	0.461272	-3.34319	3.38579	-0.987417	0.323438
KIAA2013	21816.7	0.183787	0.197511	0.930517	0.352103	0.7599
PLOD1	7369.44	-0.0249501	0.193603	-0.128873	0.897458	0.977906
MFN2	14460	0.0175284	0.170234	0.102967	0.917989	0.982111
MIIP	11686.1	0.532269	0.253967	2.09582	0.0360984	0.369583
TNFRSF8	2876.25	0.141001	0.246077	0.572995	0.566648	0.871249
TNFRSF1B	123323	-0.0140049	0.224383	-0.0624149	0.950232	0.986942
VPS13D	4842.44	-0.149633	0.148465	-1.00787	0.313516	0.729592
DHRS3	2942.72	0.170802	0.224577	0.760547	0.446928	0.813289
AADACL3	0.345001	-0.0332891	3.44864	-0.00965284	0.992298
HNRNPCL1	6.98306	-0.231672	0.498449	-0.464786	0.642085	0.898881
PRAMEF10	0.0560493	-0.857676	3.44864	-0.2487	0.803593
LRRC38	1.44233	3.36629	2.02897	1.65911	0.0970931
PRDM2	5405.85	-0.233612	0.139618	-1.67322	0.0942834	0.504101
KAZN	461.713	-0.722335	0.529007	-1.36545	0.172111	0.612357
TMEM51	112.467	0.164338	0.400416	0.410418	0.681499	0.915467
C1orf195	0.78834	-0.625214	2.07359	-0.301513	0.763023
FHAD1	89.3574	-0.44133	0.367623	-1.2005	0.229947	0.666646
EFHD2	119357	0.132284	0.220919	0.59879	0.549313	0.863457
CTRC	88.0637	0.123725	0.289772	0.426972	0.6694	0.91188
CELA2A	4.80147	0.396793	0.734448	0.54026	0.589018	0.881226
CELA2B	17.0075	0.0652157	0.597407	0.109165	0.913072	0.980964
CASP9	2423.72	-0.0934327	0.157245	-0.594185	0.552388	0.864594
DNAJC16	1737.81	-0.168688	0.151419	-1.11405	0.265259	0.696506
AGMAT	896.139	-0.0330709	0.191673	-0.172538	0.863015	0.968375
DDI2	1725.52	0.0446722	0.125813	0.355069	0.722538	0.926739
PLEKHM2	15968.7	0.181888	0.163438	1.11289	0.265755	0.696591
SLC25A34	198.224	-0.234181	0.197023	-1.1886	0.234599	0.670829
TMEM82	0.663127	-2.56305	2.80776	-0.912844	0.361325
FBLIM1	5.65965	0.0471532	0.753164	0.0626068	0.95008	0.986942
SPEN	7484.4	-0.431497	0.176323	-2.4472	0.0143972	0.28323
ZBTB17	5552	0.175381	0.139816	1.25437	0.209709	0.649202
HSPB7	1.28657	-0.527551	1.4632	-0.360545	0.71844
CLCNKA	3.23037	0.507686	1.54564	0.328462	0.742562
CLCNKB	0.190367	-0.308085	3.44864	-0.0893353	0.928815
FAM131C	0.776885	-1.1825	2.05895	-0.574322	0.56575
EPHA2	82.1936	-0.442053	0.281332	-1.57128	0.116117	0.537857
ARHGEF19	1261.17	0.270359	0.188361	1.43532	0.151196	0.587901
FBXO42	3845.91	-0.059787	0.104216	-0.573685	0.566181	0.871249
SZRD1	14404.2	0.124671	0.147494	0.845266	0.397963	0.783
SPATA21	29.4843	-0.238222	0.435167	-0.547428	0.584085	0.878674
NECAP2	17967.5	0.23707	0.125826	1.88411	0.0595503	0.430748
NBPF1	732.908	0.082591	0.217989	0.378878	0.704779	0.921145
CROCC	6566.76	0.319366	0.203739	1.56753	0.116992	0.538655
MFAP2	1.29935	-0.974317	1.13373	-0.859392	0.390124
ATP13A2	9739.47	0.25695	0.177052	1.45126	0.146706	0.580378
SDHB	4266.35	-0.0896951	0.12942	-0.693057	0.488274	0.835664
PADI2	18252.5	-0.598156	0.378694	-1.57952	0.114216	0.535504
PADI3	0.257292	1.11665	3.44838	0.323819	0.746075
PADI4	10848.9	-0.410847	0.332106	-1.23709	0.216052	0.654466
RCC2	9498.43	0.110942	0.129419	0.85723	0.391318	0.781192
ARHGEF10L	3942.57	0.182295	0.200035	0.911318	0.362128	0.766463
ACTL8	0.46502	-3.35461	3.3856	-0.990849	0.321759
IGSF21	0.856458	1.62198	3.25009	0.499055	0.617741
KLHDC7A	27.8267	-0.269295	0.893892	-0.301262	0.763215	0.94236
TAS1R2	0.18836	0.791091	3.44864	0.229392	0.818564
ALDH4A1	900.572	-0.0164856	0.179715	-0.0917317	0.926911	0.983481
IFFO2	5293.45	0.150817	0.155855	0.967673	0.333208	0.745024
UBR4	13364	-0.0568936	0.140627	-0.40457	0.685794	0.91619
EMC1	2786.78	-0.0265988	0.0861675	-0.308687	0.75756	0.941711
MRTO4	2029.25	0.110286	0.176505	0.624833	0.53208	0.854803
AKR7A3	81.6178	0.71104	0.424695	1.67424	0.094084	0.50409
AKR7A2	5292.84	0.233494	0.224526	1.03995	0.298365	0.720656
CAPZB	44202.1	-0.122166	0.160474	-0.761284	0.446487	0.813166
NBL1	1453.39	0.242296	0.330429	0.733278	0.463389	0.821922
HTR6	144.37	-0.363346	0.356207	-1.02004	0.307708	0.726675
TMCO4	3524.24	0.307376	0.148626	2.06811	0.0386296	0.381314
RNF186	0.0627866	0.241499	3.44864	0.0700275	0.944172
OTUD3	995.432	0.180674	0.153998	1.17322	0.240706	0.674866
PLA2G2A	0	0	0	0	1
PLA2G5	1.59891	0.49176	1.9076	0.25779	0.796569
PLA2G2D	83.8556	0.259358	0.369664	0.701603	0.482927	0.831484
PLA2G2F	4.33072	-1.2682	1.23913	-1.02346	0.306089	0.725864
PLA2G2C	50.092	-0.182258	0.327986	-0.555687	0.578425	0.875528
UBXN10	345.38	0.300607	0.234036	1.28445	0.198985	0.638725
VWA5B1	16.6279	-0.36076	0.487551	-0.739944	0.459334	0.821162
CAMK2N1	171.262	-0.114215	0.24337	-0.469307	0.63885	0.897971
MUL1	4526.95	0.0888361	0.154221	0.576032	0.564593	0.870911
FAM43B	0.168148	-1.90598	3.42713	-0.556145	0.578112
CDA	10996.3	-0.620451	0.322079	-1.92639	0.0540551	0.41507
PINK1	9455	0.593658	0.347446	1.70863	0.0875192	0.491779
DDOST	14294.7	0.0795579	0.104497	0.761342	0.446453	0.813166
KIF17	34.0923	0.716999	0.420722	1.70421	0.0883418	0.493872
SH2D5	2.76299	-0.685042	1.32043	-0.518801	0.6039
HP1BP3	10576.3	-0.28574	0.139568	-2.04731	0.0406274	0.383881
EIF4G3	1849.08	-0.203678	0.166202	-1.22549	0.220392	0.658772
ECE1	27749.3	-0.194249	0.23831	-0.815111	0.415009	0.792246
NBPF3	813.368	0.115307	0.196576	0.586576	0.557489	0.867903
ALPL	26969.4	-0.592712	0.433941	-1.36588	0.171976	0.612313
RAP1GAP	1008.86	2.05024	0.85742	2.39118	0.0167943	0.295107
USP48	2527.17	-0.18525	0.137508	-1.3472	0.177916	0.620798
LDLRAD2	25.2772	0.83786	0.425025	1.97132	0.0486875	0.404944
HSPG2	359.247	0.329531	0.339715	0.970023	0.332035	0.74429
CELA3A	0.385313	0.993397	3.2464	0.306	0.759605
CDC42	28022.7	-0.265446	0.145277	-1.82717	0.0676739	0.447398
WNT4	122.524	0.15641	0.239255	0.653737	0.513281	0.846905
ZBTB40	6340.28	0.0516766	0.137911	0.37471	0.707876	0.922753
EPHA8	1.36475	2.37169	2.08754	1.13612	0.255908
C1QA	1703.51	0.682758	0.540642	1.26287	0.206637	0.646187
C1QC	319.681	1.1513	0.635491	1.81166	0.0700382	0.453014
C1QB	737.567	0.983784	0.583944	1.68472	0.0920422	0.501485
EPHB2	366.767	-0.0345093	0.37735	-0.0914517	0.927134	0.983481
KDM1A	4328.13	-0.00329743	0.118776	-0.0277618	0.977852	0.99451
LUZP1	1194.38	-0.130225	0.160782	-0.809943	0.417973	0.794752
HTR1D	0.0877635	0.378897	3.44864	0.109869	0.912514
HNRNPR	3618.53	-0.165494	0.149761	-1.10506	0.269135	0.699019
ZNF436	624.788	-0.0499053	0.170218	-0.293185	0.769381	0.943153
TCEA3	557.284	-0.550599	0.265818	-2.07134	0.0383275	0.379116
ASAP3	245.23	-0.515812	0.302947	-1.70264	0.0886347	0.494785
E2F2	4790.01	0.6939	0.289369	2.39798	0.0164857	0.294089
ID3	2022.69	0.0555894	0.23663	0.234921	0.81427	0.957535
MDS2	304.629	-0.670219	0.322397	-2.07886	0.0376301	0.37634
RPL11	7575.24	0.588377	0.406203	1.44848	0.147483	0.581347
PITHD1	6112.47	0.643895	0.257806	2.4976	0.0125038	0.269935
LYPLA2	12016.4	0.183886	0.192412	0.955688	0.33923	0.751823
GALE	1019.92	0.308062	0.193445	1.5925	0.111272	0.531254
HMGCL	3600.23	0.152477	0.136033	1.12087	0.262341	0.693304
FUCA1	2330.53	-0.0381904	0.128372	-0.297497	0.766087	0.942805
CNR2	2331.54	-0.346677	0.244869	-1.41577	0.156843	0.596904
PNRC2	4029.97	-0.0129046	0.245058	-0.0526594	0.958003	0.98853
SRSF10	3578.87	-0.0159296	0.248442	-0.0641179	0.948876	0.986942
MYOM3	0.500507	-0.0838576	2.74717	-0.0305251	0.975648
IL22RA1	7.25287	1.27332	0.960833	1.32523	0.185095	0.626539
IFNLR1	1071.54	0.475798	0.232161	2.04943	0.04042	0.383881
GRHL3	6.61679	0.0764613	0.897552	0.0851887	0.932111	0.984892
STPG1	336.107	-0.110151	0.157249	-0.700489	0.483622	0.831681
NIPAL3	4976.9	-0.0229455	0.139383	-0.164622	0.869241	0.970472
RCAN3	4507.47	-0.170927	0.196502	-0.869846	0.384385	0.778736
NCMAP	2.4045	-0.672758	1.12039	-0.600468	0.548195
SRRM1	4644.05	-0.205985	0.146674	-1.40438	0.160207	0.602165
CLIC4	935.641	-0.0702756	0.267707	-0.26251	0.792928	0.951714
RUNX3	38778.3	0.169129	0.18642	0.907246	0.364277	0.767878
SYF2	1335.15	-0.407491	0.186525	-2.18464	0.0289152	0.344041
RHD	1304.15	0.447362	0.296992	1.50631	0.131988	0.5595
TMEM50A	8989.87	-0.14017	0.170289	-0.823127	0.410436	0.789486
RHCE	434.035	1.39385	0.562075	2.47983	0.0131447	0.277902
LDLRAP1	20486	-0.156366	0.18725	-0.835066	0.40368	0.785971
MAN1C1	2704.9	-0.244523	0.179429	-1.36279	0.17295	0.613446
MTFR1L	3008.73	-0.162639	0.131656	-1.23533	0.216706	0.655234
AUNIP	63.7604	0.118199	0.261667	0.451716	0.651473	0.903504
PAQR7	1358.82	-0.162012	0.192242	-0.842752	0.399367	0.783067
STMN1	2170.5	-0.0195655	0.235061	-0.0832359	0.933664	0.98491
PAFAH2	3217.8	-0.0788167	0.128678	-0.612512	0.540199	0.858914
EXTL1	8.10262	-1.20942	0.930174	-1.30021	0.193528	0.634607
SLC30A2	0.660857	0.56745	2.65829	0.213465	0.830964
TRIM63	1.87766	-2.29233	1.92501	-1.19082	0.233725
PDIK1L	513.033	0.0833514	0.331914	0.251124	0.801718	0.954579
FAM110D	0.980889	0.748627	1.78046	0.420469	0.674143
CNKSR1	377.489	0.294697	0.245363	1.20107	0.229726	0.666374
CATSPER4	0.435883	0.636809	3.17357	0.20066	0.840965
CEP85	1682.23	-0.113881	0.139711	-0.81512	0.415004	0.792246
SH3BGRL3	38204.8	0.0786663	0.246568	0.319044	0.749693	0.93805
UBXN11	16749.8	0.536921	0.185056	2.9014	0.00371496	0.187455
CD52	10675.4	0.730455	0.39322	1.85762	0.0632226	0.439677
ZNF683	2693.56	0.290659	0.386591	0.75185	0.452141	0.816592
LIN28A	6.49946	0.0372482	0.737819	0.0504842	0.959737	0.989391
DHDDS	3227.21	0.0317415	0.0852188	0.372471	0.709542	0.923312
HMGN2	14024.9	-0.0353851	0.105662	-0.334888	0.737709	0.934426
RPS6KA1	48722	-0.130352	0.169568	-0.768727	0.442056	0.810548
ARID1A	11725.7	-0.429116	0.186749	-2.29782	0.0215721	0.318317
PIGV	1877.29	0.0422961	0.086153	0.490942	0.623468	0.891834
ZDHHC18	51954.1	-0.32814	0.22665	-1.44778	0.147678	0.581347
SFN	60.1643	0.324978	0.433755	0.749221	0.453724	0.817903
GPN2	5136.77	0.115914	0.0797292	1.45384	0.14599	0.580004
GPATCH3	2247.71	0.237771	0.191569	1.24117	0.214542	0.652792
NUDC	4097.5	-0.106626	0.163398	-0.652553	0.514045	0.847517
NR0B2	4.45844	-0.469355	0.89667	-0.523443	0.600666	0.884864
TRNP1	205.329	0.075331	0.398238	0.189161	0.849967	0.96626
SLC9A1	5519.06	-0.235591	0.203059	-1.16021	0.245965	0.67854
WDTC1	24405.1	-0.0266016	0.210752	-0.126223	0.899556	0.977971
TMEM222	9801.65	0.174164	0.146576	1.18822	0.234748	0.670829
SYTL1	35015.6	0.123277	0.188288	0.654725	0.512645	0.84662
MAP3K6	1428.87	0.0154858	0.184681	0.0838517	0.933174	0.984892
FCN3	1.71455	0.0796202	1.67235	0.0476097	0.962027
CD164L2	3.0344	-0.582582	1.15344	-0.505081	0.613502
GPR3	28.9383	0.353357	0.440573	0.80204	0.42253	0.798794
WASF2	50076.7	0.0390658	0.192731	0.202696	0.839373	0.963969
AHDC1	2167.04	0.126143	0.193606	0.651546	0.514694	0.847517
FGR	70483.8	-0.177174	0.14869	-1.19157	0.233431	0.6697
IFI6	21260.6	0.457862	0.608404	0.752561	0.451713	0.816026
FAM76A	1019.37	0.0507022	0.15282	0.331776	0.740058	0.934454
STX12	2267.22	-0.289617	0.138679	-2.08839	0.0367624	0.372854
PPP1R8	2253.16	-0.0376972	0.150706	-0.250137	0.802482	0.954893
THEMIS2	60426.8	-0.144347	0.201108	-0.717756	0.472908	0.827777
RPA2	5954.73	-0.0419311	0.129934	-0.322712	0.746914	0.937315
SMPDL3B	96.5859	-0.579049	0.294587	-1.96563	0.0493413	0.404944
XKR8	10926.7	-0.300003	0.232783	-1.28877	0.197479	0.637724
EYA3	4315.99	-0.148699	0.104474	-1.42331	0.154647	0.593666
PTAFR	49343.4	-0.277695	0.27132	-1.0235	0.306074	0.725864
DNAJC8	3031.17	-0.00963614	0.172214	-0.0559544	0.955378	0.987499
SESN2	3927.45	0.0665193	0.188111	0.353618	0.723625	0.926739
MED18	1817.17	-0.0934332	0.135438	-0.689857	0.490284	0.836407
PHACTR4	3080.14	-0.0952765	0.118141	-0.806464	0.419975	0.79649
RCC1	2430.26	0.271009	0.125899	2.15259	0.0313509	0.352752
TRNAU1AP	2031.87	0.167365	0.119433	1.40133	0.161114	0.60383
TAF12	2083.39	-0.248	0.134055	-1.84999	0.0643143	0.442486
RAB42	95.7678	-0.785201	0.236287	-3.32308	0.000890288	0.115922
GMEB1	2742.74	-0.13728	0.121972	-1.12551	0.260375	0.691674
YTHDF2	5397.44	-0.0890299	0.115349	-0.77183	0.440215	0.810132
OPRD1	35.3483	-0.108285	0.359146	-0.301508	0.763027	0.94236
EPB41	24247.5	0.0154285	0.18666	0.0826555	0.934125	0.985054
TMEM200B	15.4625	-0.363377	0.474914	-0.765143	0.444187	0.812271
SRSF4	7768.02	-0.191132	0.125961	-1.51739	0.129167	0.555037
MECR	807.852	0.105666	0.13167	0.802506	0.42226	0.798601
PTPRU	58.3022	-0.0399116	0.592443	-0.0673679	0.946289	0.986942
MATN1	49.8897	0.178768	0.282419	0.632988	0.526741	0.851686
LAPTM5	124908	-0.11421	0.140622	-0.812178	0.416689	0.793717
SDC3	558.506	0.342919	0.424792	0.807263	0.419515	0.795933
PUM1	3420.4	-0.295413	0.171009	-1.72747	0.0840836	0.4822
NKAIN1	0.851226	1.21902	2.14067	0.569457	0.569046
SNRNP40	3885.39	0.0225587	0.123059	0.183315	0.854551	0.966842
ZCCHC17	926.317	0.133779	0.170068	0.786618	0.431506	0.804355
FABP3	94.4473	-0.111223	0.283403	-0.392455	0.694722	0.918949
SERINC2	480.946	-0.214757	0.456603	-0.470336	0.638115	0.897629
TINAGL1	7.77679	0.990008	0.9106	1.0872	0.276947	0.703884
HCRTR1	16.2935	-0.295389	0.457773	-0.645273	0.51875	0.847517
PEF1	6220.51	0.0514483	0.168495	0.30534	0.760107	0.94236
COL16A1	11.9684	0.664621	0.501219	1.32601	0.184836	0.626289
SPOCD1	630.779	0.977529	0.446733	2.18817	0.028657	0.343812
PTP4A2	13652.8	-0.0159634	0.130496	-0.122329	0.902639	0.978896
KHDRBS1	11655.6	-0.0879306	0.104741	-0.839505	0.401186	0.784662
TMEM39B	1883.39	0.0213615	0.13513	0.158081	0.874393	0.97228
KPNA6	7424.82	-0.0870513	0.116018	-0.750327	0.453058	0.817386
TXLNA	7758.13	0.15299	0.104231	1.46779	0.142161	0.574789
CCDC28B	955.072	0.371799	0.182809	2.03381	0.0419707	0.389366
IQCC	240.275	-0.135591	0.153485	-0.883411	0.377014	0.77495
DCDC2B	129.662	-0.404245	0.248186	-1.6288	0.103356	0.518099
TMEM234	1045.19	-0.193576	0.141847	-1.36468	0.172354	0.612357
EIF3I	8270.78	0.127659	0.129107	0.988785	0.322768	0.737087
FAM167B	132.268	0.789315	0.364165	2.16746	0.0301996	0.349322
LCK	37926.3	0.232393	0.173598	1.33869	0.180672	0.623711
HDAC1	12149.6	-0.00309149	0.115498	-0.0267666	0.978646	0.994573
MARCKSL1	10394.1	-0.171804	0.263695	-0.651526	0.514707	0.847517
TSSK3	54.824	0.291099	0.286969	1.01439	0.310397	0.72856
FAM229A	3183.25	0.322399	0.219482	1.46891	0.141857	0.574047
BSDC1	11049.1	-0.0355059	0.0919219	-0.386262	0.699303	0.919611
ZBTB8B	0.586448	0.0320048	1.99804	0.0160181	0.98722
ZBTB8A	20.8274	0.14818	0.491917	0.301229	0.76324	0.94236
ZBTB8OS	751.367	0.0367263	0.157214	0.233607	0.81529	0.957702
RBBP4	7581.72	-0.055522	0.109846	-0.505455	0.613239	0.888121
SYNC	6.7222	0.462995	0.806783	0.573878	0.56605	0.871249
KIAA1522	451.881	0.178621	0.250965	0.711734	0.476629	0.828828
S100PBP	2231.43	-0.0874682	0.120099	-0.728299	0.466431	0.823489
FNDC5	59.0992	-0.429028	0.32816	-1.30737	0.191086	0.63135
HPCA	9.58071	-0.967207	0.799343	-1.21	0.226278	0.663943
TMEM54	6.13983	-0.286136	0.890482	-0.321327	0.747963	0.937771
RNF19B	12672.5	-0.250077	0.240038	-1.04182	0.297494	0.720475
AK2	9621.32	0.101609	0.084167	1.20723	0.227345	0.665031
TRIM62	2186.66	-0.0462891	0.119019	-0.388923	0.697333	0.919545
ZNF362	3094.08	-0.12243	0.15251	-0.802767	0.422109	0.798421
A3GALT2	26.0741	0.138559	0.390118	0.355173	0.72246	0.926739
PHC2	34511.7	-0.452666	0.224725	-2.01431	0.0439768	0.395546
ZSCAN20	306.564	-0.0351996	0.187828	-0.187404	0.851344	0.96626
CSMD2	0.654015	1.28606	2.40669	0.534367	0.593087
SMIM12	3873.94	0.259269	0.0944491	2.74507	0.00604988	0.217356
GJB5	24.1854	0.111401	0.483459	0.230424	0.817762	0.958374
GJB4	2.64243	0.250663	1.32704	0.188889	0.85018
GJB3	10.3914	-0.511164	0.441135	-1.15875	0.246559	0.67871
GJA4	27.8705	0.690379	0.435431	1.58551	0.112851	0.533112
DLGAP3	286.508	0.631133	0.320551	1.9689	0.0489646	0.404944
ZMYM6	741.217	-0.0590274	0.254081	-0.232318	0.816291	0.958135
ZMYM1	490.196	-0.109738	0.296002	-0.370733	0.710836	0.9235
SFPQ	16267.4	0.0817629	0.0922634	0.88619	0.375515	0.774479
ZMYM4	1599.47	-0.152577	0.162818	-0.937104	0.348705	0.756656
KIAA0319L	12558.2	-0.234486	0.164852	-1.4224	0.15491	0.594113
NCDN	3829.9	0.194717	0.190603	1.02158	0.306979	0.726157
TFAP2E	603.049	0.293882	0.158962	1.84876	0.0644928	0.442617
PSMB2	3883.68	-0.0941605	0.145922	-0.645278	0.518747	0.847517
C1orf216	1250.17	0.249063	0.135742	1.83483	0.0665314	0.445191
CLSPN	203.495	0.14535	0.343681	0.422922	0.672352	0.913105
AGO4	7801.48	-0.550876	0.217001	-2.53859	0.01113	0.262045
AGO1	6154.11	-0.23398	0.139115	-1.68192	0.092585	0.502695
AGO3	2300.06	-0.134116	0.16185	-0.828643	0.407306	0.788127
TEKT2	20.4742	-0.319406	0.49552	-0.644587	0.519195	0.847517
COL8A2	369.327	0.323162	0.231379	1.39668	0.16251	0.60545
TRAPPC3	4708.67	0.0832039	0.125337	0.663839	0.506793	0.845119
MAP7D1	33028.8	-0.147326	0.218831	-0.673241	0.500794	0.842237
THRAP3	10592.5	-0.222233	0.133273	-1.66751	0.0954132	0.505962
SH3D21	600.15	0.462123	0.315583	1.46434	0.1431	0.576132
STK40	40658.4	-0.236704	0.227755	-1.03929	0.29867	0.720656
LSM10	5235.51	0.210091	0.133299	1.57608	0.115007	0.536824
OSCP1	65.5657	-0.123206	0.279892	-0.44019	0.6598	0.907874
MRPS15	1733.54	0.302117	0.132765	2.27557	0.0228719	0.32317
CSF3R	373958	-0.531621	0.241162	-2.20441	0.0274952	0.339863
GRIK3	6.85504	1.1132	1.24841	0.891698	0.372555	0.772697
ZC3H12A	5294.12	0.27583	0.149661	1.84304	0.0653234	0.443348
MEAF6	3869.73	-0.0638504	0.106081	-0.601901	0.54724	0.862247
SNIP1	1623.39	-0.159295	0.0881197	-1.80771	0.0706519	0.454258
DNALI1	14.7687	-0.222825	0.476706	-0.467427	0.640194	0.898157
GNL2	1467.15	-0.0635768	0.174496	-0.364346	0.7156	0.92468
RSPO1	0.0629187	0.241499	3.44864	0.0700275	0.944172
C1orf109	765.141	-0.0170826	0.166437	-0.102637	0.918251	0.982111
CDCA8	319.215	0.188478	0.263888	0.714236	0.475081	0.828145
EPHA10	25.4469	0.0421621	0.508616	0.0828956	0.933935	0.984968
MANEAL	300.473	0.470731	0.18513	2.5427	0.011	0.261059
YRDC	904.86	0.133656	0.113049	1.18229	0.237092	0.67171
C1orf122	2263.28	0.602857	0.231287	2.60653	0.00914644	0.242437
MTF1	3268.35	-0.367738	0.166225	-2.21229	0.0269467	0.337123
INPP5B	3127.83	-0.106465	0.106417	-1.00045	0.317093	0.731853
SF3A3	6352.47	-0.136769	0.103141	-1.32604	0.184827	0.626289
FHL3	4978.61	-0.553672	0.297692	-1.85988	0.0629023	0.439181
POU3F1	16.4218	0.97706	0.613424	1.5928	0.111205	0.531254
RRAGC	1346.16	-0.345041	0.175221	-1.96918	0.0489326	0.404944
MYCBP	1151.58	-0.231478	0.14521	-1.59409	0.110916	0.530637
GJA9	2.43804	-1.05122	1.08631	-0.967693	0.333198
RHBDL2	30.3403	-0.141299	0.479959	-0.294399	0.768453	0.943153
AKIRIN1	4439.24	-0.198199	0.142788	-1.38807	0.165117	0.606747
NDUFS5	520.978	0.0746066	0.258129	0.289028	0.77256	0.943282
MACF1	13967	0.020666	0.17451	0.118423	0.905733	0.97936
BMP8A	792.89	0.37096	0.196425	1.88856	0.0589506	0.429395
PABPC4	14015.4	0.136239	0.120332	1.13219	0.257554	0.689427
HEYL	18.4429	-0.364224	0.431287	-0.844505	0.398387	0.783
NT5C1A	15.721	-0.261643	0.586729	-0.445934	0.655645	0.90564
HPCAL4	867.667	-0.232894	0.302122	-0.770862	0.440789	0.81016
PPIE	3969.35	0.23827	0.133343	1.7869	0.0739537	0.464381
BMP8B	618.688	0.226724	0.218334	1.03842	0.299072	0.720656
OXCT2	20.0222	0.6304	0.562137	1.12144	0.262102	0.693177
TRIT1	859.315	0.0911014	0.0934944	0.974405	0.329855	0.743104
MYCL	2281.02	0.21618	0.175263	1.23346	0.217405	0.655649
MFSD2A	450.601	0.0901649	0.174396	0.517012	0.605148	0.886992
CAP1	71713.5	-0.279595	0.148647	-1.88094	0.0599804	0.432261
PPT1	16565.6	-0.470664	0.19311	-2.43728	0.0147981	0.28323
RLF	1461.01	-0.144157	0.268625	-0.53665	0.591509	0.882179
TMCO2	2.93062	0.213096	1.24625	0.17099	0.864232
ZMPSTE24	2222.97	-0.121131	0.201445	-0.60131	0.547634	0.862677
COL9A2	1535.65	-0.405415	0.207613	-1.95274	0.0508504	0.409298
SMAP2	57961.5	-0.564228	0.204084	-2.76469	0.0056977	0.213485
ZFP69B	55.2438	-0.279645	0.27746	-1.00787	0.313516	0.729592
ZFP69	409.935	0.121868	0.158715	0.767839	0.442583	0.810892
EXO5	348.37	0.265116	0.111812	2.37109	0.0177356	0.301127
ZNF684	86.0638	0.0196601	0.284488	0.0691072	0.944904	0.986942
RIMS3	741.607	0.0464401	0.115634	0.401611	0.68797	0.91676
NFYC	6794.92	-0.258332	0.125053	-2.06578	0.0388497	0.381906
KCNQ4	66.2538	0.378303	0.340664	1.11049	0.266788	0.697807
CITED4	1261.24	0.460481	0.331765	1.38797	0.165145	0.606747
CTPS1	1432.44	0.201837	0.113354	1.78059	0.0749796	0.46591
SLFNL1	136.449	0.130384	0.22738	0.573418	0.566361	0.871249
SCMH1	1335.7	0.143581	0.147014	0.976645	0.328745	0.74158
FOXO6	45.4097	0.647489	0.590505	1.0965	0.272859	0.702029
EDN2	0.565808	2.0313	3.0134	0.674089	0.500255
HIVEP3	1818.8	0.215254	0.235879	0.912562	0.361473	0.766147
GUCA2B	0.839848	2.5898	3.24266	0.798668	0.424483
GUCA2A	0.677322	1.26199	2.3707	0.53233	0.594498
FOXJ3	2591.95	-0.293503	0.150843	-1.94575	0.0516848	0.412125
RIMKLA	45.1725	-0.550347	0.465071	-1.18336	0.236666	0.671653
ZMYND12	18.9828	0.815545	0.442658	1.84238	0.0654192	0.443348
PPCS	2368.97	0.176468	0.116119	1.51971	0.128583	0.554537
CCDC30	345.172	-0.271067	0.135551	-1.99975	0.0455271	0.399176
PPIH	1928.31	0.120445	0.118203	1.01897	0.308217	0.727253
YBX1	29461.3	0.262022	0.200501	1.30684	0.191268	0.631808
CLDN19	2.11272	1.41254	1.55048	0.911031	0.362279
C1orf50	226.508	-0.0171652	0.140707	-0.121993	0.902905	0.979045
ERMAP	1160.47	0.290345	0.200773	1.44614	0.148139	0.582344
ZNF691	1127.75	0.0576874	0.119947	0.480942	0.630558	0.895937
SLC2A1	12224.3	0.845829	0.311014	2.71959	0.00653636	0.220945
FAM183A	4.7802	0.900314	1.39477	0.645491	0.518609	0.847517
EBNA1BP2	1358.75	0.438157	0.21653	2.02354	0.0430173	0.391422
TMEM125	5.14652	1.15652	0.978601	1.1818	0.237283	0.67171
C1orf210	0.870468	-0.667577	1.72493	-0.387018	0.698743
TIE1	97.1889	0.776715	0.405456	1.91566	0.0554087	0.418402
MPL	216.811	-0.141732	0.24402	-0.580822	0.56136	0.8692
CDC20	476.115	0.329869	0.447181	0.737663	0.460719	0.821272
ELOVL1	9247.13	-0.0105604	0.127472	-0.0828449	0.933975	0.984968
MED8	2250.76	-0.0788967	0.10293	-0.766508	0.443374	0.811477
SZT2	9796.63	0.0294361	0.147083	0.200133	0.841376	0.964188
PTPRF	177.53	0.771151	0.417126	1.84873	0.0644974	0.442617
KDM4A	1516.96	0.0439225	0.185944	0.236213	0.813267	0.95712
ST3GAL3	421.35	0.0387094	0.116476	0.332339	0.739633	0.934454
ARTN	19.2572	0.69789	0.548327	1.27276	0.203103	0.642575
IPO13	4110.02	0.146333	0.155368	0.941852	0.346268	0.754949
DPH2	2926.16	0.375596	0.183456	2.04733	0.0406255	0.383881
ATP6V0B	28951.9	0.0228354	0.179333	0.127335	0.898675	0.977911
B4GALT2	629.065	0.43802	0.21821	2.00733	0.0447147	0.397516
CCDC24	518.633	0.281752	0.202781	1.38944	0.164699	0.606747
SLC6A9	1085.31	1.91444	0.583881	3.27882	0.00104244	0.115922
KLF17	0.164224	-1.84526	3.42993	-0.537987	0.590586
DMAP1	5571.53	0.123213	0.114748	1.07378	0.282922	0.708567
ERI3	2682.07	0.218123	0.148874	1.46515	0.14288	0.576048
RNF220	9560.26	0.0985244	0.1304	0.755557	0.449915	0.814768
TMEM53	348.368	0.236612	0.161961	1.46092	0.144038	0.576423
KIF2C	289.251	0.526693	0.285638	1.84392	0.0651953	0.443188
RPS8	64475.7	0.079144	0.238921	0.331255	0.740452	0.934575
BEST4	137.611	0.382803	0.206019	1.8581	0.0631553	0.439677
PLK3	4523.89	-0.0368575	0.147864	-0.249266	0.803155	0.954893
BTBD19	406.481	-0.24668	0.189055	-1.30481	0.191958	0.633356
PTCH2	301.764	0.236025	0.215539	1.09504	0.273497	0.702029
EIF2B3	919.848	0.0893971	0.121874	0.733521	0.463241	0.821922
HECTD3	6618.98	0.396767	0.162385	2.44337	0.0145509	0.28323
UROD	3578.02	0.538265	0.220067	2.44591	0.0144486	0.28323
ZSWIM5	187.902	0.604537	0.239402	2.52519	0.0115635	0.265115
HPDL	112.267	0.799117	0.315287	2.53457	0.0112586	0.263308
MUTYH	180.27	0.239325	0.156127	1.53289	0.125302	0.549164
TOE1	1237.22	0.0757948	0.131073	0.578265	0.563085	0.87014
TESK2	1161.54	-0.157568	0.16506	-0.954611	0.339774	0.751823
MMACHC	437.72	-0.0489278	0.131715	-0.371469	0.710288	0.92336
PRDX1	5068.46	0.155036	0.128289	1.20849	0.22686	0.664718
AKR1A1	7882.88	0.353294	0.176432	2.00244	0.0452374	0.398045
NASP	3119.14	0.0408284	0.100191	0.407505	0.683637	0.915949
CCDC17	758.727	-0.176596	0.173264	-1.01923	0.308094	0.727149
GPBP1L1	7275.14	-0.289765	0.129587	-2.23606	0.0253478	0.333104
TMEM69	1301.75	-0.00769742	0.131482	-0.0585435	0.953316	0.98718
IPP	622.423	-0.0499872	0.115503	-0.43278	0.665175	0.909886
MAST2	2278.14	0.168489	0.175182	0.961794	0.336153	0.747688
PIK3R3	401.037	-0.00809732	0.215133	-0.0376386	0.969976	0.991821
TSPAN1	30.9233	-0.0969622	0.432274	-0.224307	0.822518	0.959533
POMGNT1	3562.57	0.208674	0.117388	1.77764	0.0754624	0.46601
LURAP1	6.31367	0.584298	0.809712	0.721612	0.470533	0.825706
RAD54L	88.6571	0.395802	0.369824	1.07024	0.284509	0.710552
LRRC41	6920.62	0.195044	0.127266	1.53257	0.125382	0.549164
UQCRH	1670.63	0.281767	0.239375	1.17709	0.239158	0.673093
NSUN4	1729.28	0.0443207	0.0959345	0.461989	0.644089	0.90019
FAAH	1674.91	0.130763	0.196013	0.667111	0.504701	0.843703
DMBX1	0.0280247	-0.445486	3.44864	-0.129178	0.897217
KNCN	4.4852	0.125484	1.45363	0.0863243	0.931209	0.984667
MKNK1	9648.37	-0.151914	0.141294	-1.07516	0.282303	0.708381
MOB3C	5604.71	0.144558	0.113489	1.27377	0.202745	0.642435
ATPAF1	2160.73	0.00767958	0.112874	0.0680368	0.945756	0.986942
EFCAB14	10286.5	-0.103754	0.0998972	-1.03861	0.298987	0.720656
TEX38	6.86735	0.220642	0.798654	0.276268	0.782342	0.946984
CYP4B1	8.35199	-1.56255	1.0398	-1.50273	0.132908	0.561705
CYP4A11	0.0560493	-0.857676	3.44864	-0.2487	0.803593
CYP4X1	0.472465	1.77509	3.11071	0.570638	0.568245
CYP4Z1	0.041056	-0.445486	3.44864	-0.129178	0.897217
CYP4A22	0.102363	0.378897	3.44864	0.109869	0.912514
PDZK1IP1	21836.9	1.00367	0.581398	1.7263	0.084293	0.482594
TAL1	6050.63	1.18525	0.501605	2.36292	0.0181318	0.305209
STIL	118.992	0.4694	0.302367	1.55242	0.120562	0.543933
CMPK1	4262.75	0.0517706	0.22342	0.231718	0.816757	0.958135
FOXE3	4.20137	0.58563	0.967005	0.605612	0.544772
FOXD2	242.193	0.379156	0.240812	1.57449	0.115374	0.537374
TRABD2B	0	0	0	0	1
SLC5A9	116.105	-0.689615	0.286392	-2.40794	0.0160428	0.291195
SPATA6	220.664	-0.488347	0.259204	-1.88403	0.0595616	0.430748
AGBL4	2.43785	0.724559	1.27962	0.566231	0.571237
BEND5	207.656	0.0495056	0.221142	0.223863	0.822864	0.959533
ELAVL4	5.31985	-0.205569	0.82402	-0.249471	0.802996	0.954893
DMRTA2	0.72115	0.715651	2.64873	0.270187	0.787016
FAF1	2418.95	-0.051279	0.132433	-0.387208	0.698602	0.919611
CDKN2C	527.862	0.706966	0.202271	3.49515	0.000473797	0.0880709
RNF11	5594.43	0.794607	0.321656	2.47037	0.0134975	0.280012
TTC39A	146.838	0.257212	0.354207	0.726163	0.467739	0.82407
EPS15	4731.1	-0.110439	0.16833	-0.656085	0.511769	0.846424
OSBPL9	3310.72	-0.226641	0.153024	-1.48108	0.138585	0.568273
RAB3B	5.69218	-1.81	0.791936	-2.28554	0.0222812	0.322556
TXNDC12	599.596	0.0166793	0.141093	0.118215	0.905897	0.97936
KTI12	315.389	0.112538	0.144203	0.780416	0.435146	0.806665
BTF3L4	1505.46	0.0319122	0.259442	0.123003	0.902105	0.978687
ZFYVE9	290.668	-0.546343	0.242659	-2.25149	0.0243548	0.328209
CC2D1B	7390.55	0.0748572	0.127695	0.586217	0.55773	0.867969
ORC1	235.551	0.374724	0.308649	1.21408	0.224718	0.663326
PRPF38A	2876.8	-0.0996453	0.110075	-0.905251	0.365332	0.768293
GPX7	1110.95	0.346257	0.212228	1.63153	0.102778	0.517109
COA7	577.85	-0.0899608	0.147049	-0.611775	0.540687	0.858914
ZYG11B	1487.55	-0.443206	0.197915	-2.23937	0.0251316	0.330704
ZYG11A	36.0293	-0.195808	0.433525	-0.451666	0.65151	0.903504
ECHDC2	8550.28	0.0836595	0.157723	0.530421	0.59582	0.883636
SCP2	2716.38	0.0131466	0.182505	0.0720342	0.942575	0.986942
PODN	212.488	1.36444	0.414167	3.29441	0.00098627	0.115922
SLC1A7	897.109	0.675303	0.434038	1.55586	0.119741	0.542502
CPT2	1067.58	0.111445	0.101744	1.09535	0.273364	0.702029
MAGOH	434.241	0.199928	0.221876	0.901079	0.367546	0.769559
LRP8	728.312	0.224733	0.143416	1.56701	0.117113	0.538655
GLIS1	22.2451	1.56322	0.710501	2.20016	0.0277954	0.34003
NDC1	707.123	-0.00766716	0.214079	-0.0358146	0.97143	0.99193
YIPF1	3869.42	-0.119442	0.163169	-0.732012	0.464161	0.822487
DIO1	63.0741	0.0568666	0.375471	0.151454	0.879618	0.972642
HSPB11	325.733	0.297916	0.292038	1.02013	0.307667	0.726675
LRRC42	731.527	-0.0121568	0.0901481	-0.134853	0.892728	0.97736
LDLRAD1	0.32006	-2.20402	3.40572	-0.647152	0.517534
TMEM59	11371.5	0.084064	0.178445	0.471092	0.637575	0.897387
TCEANC2	2341.8	-0.190666	0.103257	-1.84652	0.0648168	0.442617
CDCP2	0.108368	0.516295	3.44864	0.14971	0.880993
RP11-446E24.4	2.40979	-0.205035	1.04362	-0.196466	0.844246
CYB5RL	845.351	0.0707253	0.134301	0.526619	0.598458	0.884433
MRPL37	4063.35	0.278827	0.166395	1.67569	0.0937984	0.504034
SSBP3	8200.82	0.174232	0.19978	0.872116	0.383145	0.777955
SSBP3-AS1	406.326	0.35537	0.160879	2.20893	0.0271797	0.338159
ACOT11	190.613	-0.686754	0.31016	-2.21419	0.0268155	0.337123
FAM151A	13.7533	-0.704239	0.663048	-1.06212	0.288179	0.713555
MROH7-TTC4	0.204528	0.241503	3.44864	0.0700285	0.944171
MROH7	19.3087	-0.787716	0.5057	-1.55768	0.11931	0.54195
TTC4	72.815	0.190238	0.255291	0.745182	0.456162	0.819459
PARS2	429.45	0.022386	0.147225	0.152054	0.879145	0.972642
TTC22	2749.37	0.249907	0.159539	1.56643	0.117248	0.538655
DHCR24	1198.19	0.00813974	0.248498	0.0327558	0.973869	0.99228
BSND	13.9044	1.56435	0.674792	2.31828	0.0204343	0.317038
PCSK9	1.68708	-0.501805	1.58353	-0.316889	0.751328
USP24	5045.26	-0.068806	0.176556	-0.389713	0.696749	0.919545
PRKAA2	0.0964941	0.241499	3.44864	0.0700275	0.944172
C8B	1.78326	-0.295001	2.01546	-0.146369	0.88363
DAB1	29.3131	-0.59902	0.432037	-1.3865	0.165594	0.606747
OMA1	623.165	-0.216044	0.207467	-1.04134	0.297717	0.720475
TACSTD2	88.1222	-1.8794	0.608764	-3.08724	0.00202022	0.152991
MYSM1	1391.46	-0.0615389	0.307148	-0.200356	0.841202	0.964188
JUN	1557.18	-0.0216358	0.20808	-0.103978	0.917187	0.982024
FGGY	342.672	-0.123588	0.206553	-0.598334	0.549617	0.863457
HOOK1	136.34	0.0709946	0.323736	0.219298	0.826418	0.960267
CYP2J2	50.7063	-0.139034	0.325283	-0.427426	0.669069	0.911792
C1orf87	6.34097	-0.588797	1.26733	-0.464595	0.642222	0.898897
NFIA	366.966	-0.0244405	0.163557	-0.149431	0.881213	0.97321
TM2D1	603.796	-0.231281	0.175617	-1.31696	0.187851	0.628978
L1TD1	32.7753	-0.413194	0.534398	-0.773196	0.439407	0.809806
KANK4	1.28465	0.137571	1.88417	0.0730142	0.941795
USP1	1488.33	-0.0864055	0.268267	-0.322088	0.747386	0.937539
DOCK7	222.14	-0.349244	0.191369	-1.82497	0.0680052	0.447752
ANGPTL3	0.309894	-0.249981	3.40355	-0.0734472	0.94145
ATG4C	408.459	-0.105763	0.269057	-0.393087	0.694255	0.918949
ALG6	750.175	-0.027259	0.218437	-0.124791	0.900689	0.978264
ITGB3BP	186.769	0.0843819	0.375373	0.224795	0.822139	0.959533
EFCAB7	108.505	-0.0188933	0.331	-0.0570795	0.954482	0.987475
DLEU2L	11.7597	0.809385	0.58094	1.39323	0.163549	0.605661
PGM1	2566.05	0.0145932	0.181805	0.0802684	0.936024	0.985453
ROR1	10.8624	-0.671663	0.738508	-0.909486	0.363094	0.767079
CACHD1	98.207	-0.195977	0.485909	-0.403319	0.686713	0.91619
RAVER2	153.808	-0.0169389	0.273672	-0.0618948	0.950647	0.986942
JAK1	23914.1	-0.386584	0.161275	-2.39705	0.0165275	0.294089
AK4	50.5352	0.834897	0.347624	2.40173	0.0163179	0.293047
DNAJC6	111.629	1.31523	0.443365	2.96646	0.00301247	0.173881
LEPR	179.142	0.328948	0.413878	0.794796	0.426732	0.801839
LEPROT	3396.95	-0.0774577	0.186243	-0.415896	0.677486	0.914832
PDE4B	3819.32	-0.400491	0.193979	-2.06462	0.0389594	0.382019
SGIP1	77.5557	2.43642	0.739174	3.29614	0.000980231	0.115922
INSL5	0.353538	1.3839	3.44703	0.401477	0.688069
MIER1	2206.48	-0.279211	0.338079	-0.825874	0.408876	0.789305
SLC35D1	1382.75	-0.161763	0.17232	-0.938735	0.347867	0.755926
C1orf141	0.366051	1.3362	3.44744	0.387593	0.698317
IL23R	40.9968	-0.602626	0.57227	-1.05304	0.292321	0.716437
IL12RB2	465.52	-0.233976	0.266977	-0.87639	0.380818	0.776779
SERBP1	7277.89	-0.0394898	0.104325	-0.378528	0.705038	0.921151
GADD45A	510.149	0.431818	0.348813	1.23797	0.215729	0.654142
GNG12	2.13667	2.67737	1.60021	1.67314	0.0943004
DIRAS3	2.60094	-1.01855	0.960899	-1.05999	0.289148
WLS	3805.68	-0.463775	0.353139	-1.31329	0.189085	0.629828
DEPDC1	13.9538	1.58213	0.857549	1.84495	0.0650448	0.442617
LRRC7	43.5371	-0.0365803	0.395656	-0.092455	0.926337	0.983481
LRRC40	457.631	0.176374	0.41542	0.424567	0.671153	0.91245
SRSF11	6259.38	-0.0486342	0.210611	-0.230919	0.817377	0.95828
ANKRD13C	1013.44	0.183255	0.201194	0.910837	0.362381	0.766463
HHLA3	235.448	-0.428097	0.326599	-1.31077	0.189935	0.630714
CTH	54.2832	-0.348511	0.324562	-1.07379	0.282919	0.708567
PTGER3	44.4631	-0.253672	0.45915	-0.552483	0.580618	0.877011
ZRANB2	2743.57	0.212744	0.31015	0.685941	0.49275	0.838148
NEGR1	46.1739	0.214623	0.444445	0.482902	0.629165	0.895542
LRRIQ3	21.2258	-0.168018	0.505635	-0.332292	0.739669	0.934454
FPGT	432.949	0.327066	0.388352	0.842191	0.399681	0.783246
FPGT-TNNI3K	12.8978	-0.332099	0.615164	-0.539853	0.589298	0.881269
TNNI3K	0.40015	1.57495	2.50949	0.627597	0.530268
LRRC53	0.231067	-1.63118	3.42713	-0.475962	0.634101
CRYZ	518.877	0.367959	0.343371	1.07161	0.283897	0.709279
TYW3	460.923	-0.0229509	0.275941	-0.083173	0.933714	0.98491
SLC44A5	15.4102	-0.353581	1.8828	-0.187795	0.851037	0.96626
ACADM	1034.31	0.0763822	0.191731	0.398381	0.690349	0.918183
RABGGTB	814.956	-0.0430578	0.231207	-0.186231	0.852264	0.96626
MSH4	16.3419	0.171735	0.580931	0.29562	0.767521	0.943153
ST6GALNAC3	127.119	-0.131719	0.417978	-0.315134	0.75266	0.940119
ST6GALNAC5	2.0756	2.37151	1.78459	1.32888	0.183886
PIGK	979.622	0.0649804	0.290321	0.223822	0.822896	0.959533
AK5	440.648	-0.252585	0.274971	-0.918587	0.358311	0.764651
ZZZ3	1117.7	0.00557716	0.285707	0.0195206	0.984426	0.996275
USP33	2533.84	-0.175069	0.185548	-0.943525	0.345412	0.754484
NEXN	96.6347	-0.439253	0.270656	-1.62292	0.104607	0.520419
FUBP1	3596.84	-0.0749703	0.188511	-0.397698	0.690853	0.918322
DNAJB4	117.49	-0.106761	0.278854	-0.382857	0.701825	0.920633
GIPC2	4.22627	1.57895	1.1176	1.4128	0.157713
PTGFR	8.30475	0.91964	0.998582	0.920946	0.357079	0.76352
IFI44L	4614.87	-1.7881	0.688948	-2.59541	0.00944793	0.244979
IFI44	2156	-1.53262	0.598709	-2.55987	0.0104711	0.257285
TTLL7	33.9737	-0.153546	0.478119	-0.321147	0.748099	0.937821
PRKACB	4847.04	0.231297	0.344164	0.672053	0.50155	0.842381
SAMD13	5.02588	0.129205	0.997709	0.129502	0.896961	0.977906
RPF1	690.755	0.0124979	0.294031	0.0425052	0.966096	0.991296
GNG5	672.433	0.17793	0.224953	0.790964	0.428965	0.803215
CTBS	775.345	-0.690008	0.236233	-2.92088	0.00349044	0.184517
SSX2IP	355.933	0.164337	0.267249	0.614922	0.538606	0.858662
LPAR3	38.423	-0.329246	0.451485	-0.72925	0.465849	0.82315
MCOLN2	1378.03	0.636098	0.212725	2.99023	0.00278765	0.170247
MCOLN3	76.7441	0.969893	0.332445	2.91745	0.00352905	0.184517
SYDE2	34.4433	0.0952413	0.504883	0.18864	0.850375	0.96626
C1orf52	835.379	0.0293906	0.17414	0.168776	0.865973	0.969462
BCL10	1735.64	-0.341371	0.155873	-2.19006	0.0285197	0.343744
DDAH1	13.3333	1.00175	0.800825	1.2509	0.210971	0.649817
ZNHIT6	784.281	-0.0170739	0.161797	-0.105527	0.915958	0.981515
COL24A1	34.132	0.789205	0.433397	1.82097	0.0686108	0.448619
ODF2L	623.872	-0.054306	0.269941	-0.201177	0.84056	0.964188
CLCA2	0.131636	-0.582881	3.44864	-0.169018	0.865783
CLCA1	0.0293974	0.104101	3.44864	0.0301862	0.975919
CLCA4	0.317492	-1.55498	3.41874	-0.454839	0.649225
SH3GLB1	7637.29	-0.331846	0.158634	-2.0919	0.0364473	0.370504
HS2ST1	967.639	0.101188	0.230111	0.439736	0.660128	0.907954
RP5-1052I5.2	0.698277	-3.51592	3.08297	-1.14043	0.254106
LMO4	2591.88	-0.098016	0.097847	-1.00173	0.316475	0.731779
PKN2	2688.09	-0.456761	0.352936	-1.29417	0.195605	0.636425
GTF2B	1542.3	-0.0804772	0.247738	-0.324847	0.745297	0.936972
RBMXL1	1061.12	-0.188282	0.144888	-1.2995	0.193774	0.634807
GBP3	1647.05	-0.0307644	0.261181	-0.11779	0.906234	0.97936
GBP1	8468.73	-0.139633	0.3247	-0.430037	0.667169	0.911148
GBP2	22243.4	0.00332209	0.25767	0.0128928	0.989713	0.998029
GBP7	1.11991	0.692123	1.90106	0.364072	0.715804
GBP4	7039.67	0.0893068	0.211166	0.422923	0.672352	0.913105
GBP5	16596.8	0.513173	0.346747	1.47996	0.138883	0.568581
GBP6	86.3624	0.0512758	0.514222	0.0997154	0.92057	0.98236
LRRC8B	478.906	-0.0533611	0.287879	-0.185359	0.852947	0.96626
LRRC8C	2693.9	-0.0706691	0.179239	-0.394274	0.693379	0.918579
LRRC8D	2047.24	-0.19245	0.168876	-1.1396	0.254454	0.686596
ZNF326	631.625	-0.155689	0.240945	-0.646158	0.518177	0.847517
ZNF644	1116.12	0.0849257	0.37891	0.224132	0.822655	0.959533
HFM1	0.77967	1.5737	2.12103	0.741948	0.458119
CDC7	290.509	-0.0618633	0.348549	-0.177488	0.859125	0.968068
TGFBR3	1688.55	0.185944	0.257701	0.721551	0.470571	0.825706
BRDT	1.82893	1.35041	1.34101	1.007	0.313932
EPHX4	56.1955	0.926797	0.382521	2.42287	0.0153985	0.285797
BTBD8	93.2562	-0.0732415	0.300026	-0.244117	0.80714	0.955866
C1orf146	4.32839	-0.334966	0.713773	-0.46929	0.638862	0.897971
GLMN	230.532	0.0876998	0.206634	0.424421	0.671259	0.91245
RPAP2	1010.44	-0.08287	0.180438	-0.459272	0.646039	0.900945
GFI1	2305.83	0.398871	0.200751	1.98689	0.0469349	0.401785
EVI5	446.876	-0.380818	0.230675	-1.65089	0.0987618	0.510096
RPL5	26153	0.0106611	0.259715	0.0410493	0.967257	0.991573
MTF2	1295.41	-0.118928	0.201745	-0.589495	0.555529	0.866531
TMED5	2799.58	-0.102397	0.287142	-0.356608	0.721385	0.926556
CCDC18	179.945	0.00475816	0.200425	0.0237404	0.98106	0.995176
DR1	5637.74	-0.0625978	0.139457	-0.448869	0.653526	0.904372
FNBP1L	117.702	0.141917	0.321787	0.441028	0.659193	0.907388
BCAR3	131.844	0.446723	0.295134	1.51363	0.13012	0.555746
DNTTIP2	1201.98	-0.0180598	0.265003	-0.0681495	0.945667	0.986942
GCLM	1150.8	0.18509	0.156516	1.18256	0.236982	0.67171
ABCA4	5.73841	0.44951	0.910845	0.493508	0.621654	0.891148
ARHGAP29	24.5595	-0.274477	0.600522	-0.457065	0.647625	0.901758
ABCD3	1090.34	0.0807889	0.238038	0.339395	0.734312	0.932695
F3	2.31389	0.557762	1.24644	0.447483	0.654527
SLC44A3	22.1838	-0.85039	0.542557	-1.56737	0.117027	0.538655
CNN3	71.2155	-0.180826	0.388489	-0.465459	0.641603	0.898636
ALG14	206.869	0.482616	0.273803	1.76264	0.0779617	0.470696
RWDD3	109.27	0.367436	0.364732	1.00741	0.313737	0.729927
PTBP2	481.403	-0.0380042	0.267462	-0.142092	0.887007	0.974973
DPYD	4725.79	-0.0565877	0.196493	-0.287988	0.773356	0.943298
SNX7	39.9487	0.437837	0.995727	0.439716	0.660143	0.907954
PALMD	1.9491	0.603626	1.78584	0.338007	0.735358
FRRS1	352.428	-0.628772	0.233362	-2.69441	0.00705139	0.224993
AGL	611.025	-0.049099	0.322357	-0.152312	0.878941	0.972642
SLC35A3	668.807	0.00588759	0.225961	0.0260558	0.979213	0.994881
SASS6	153.297	-0.118285	0.370153	-0.319556	0.749305	0.937893
TRMT13	399.851	0.0698439	0.385948	0.180967	0.856393	0.967115
LRRC39	46.6171	0.369758	0.308277	1.19944	0.230359	0.666817
DBT	967.62	-0.0603486	0.161887	-0.372782	0.709311	0.923274
RTCA	1449.46	0.0856682	0.112637	0.760566	0.446916	0.813289
CDC14A	1122.7	-0.205107	0.262551	-0.781209	0.43468	0.806356
GPR88	23.8299	-0.308337	0.426723	-0.72257	0.469944	0.825706
VCAM1	41.1446	1.45703	0.733642	1.98602	0.0470306	0.401785
EXTL2	177.406	0.00422681	0.337585	0.0125207	0.99001	0.998029
SLC30A7	1988.3	0.047074	0.241278	0.195102	0.845313	0.965138
DPH5	725.835	0.115583	0.280575	0.411952	0.680375	0.915203
S1PR1	11750.9	-0.0524653	0.184417	-0.284493	0.776032	0.944411
COL11A1	0.172343	-1.1738	3.44337	-0.340887	0.733189
RNPC3	789.048	-0.314859	0.243459	-1.29328	0.195916	0.636818
AMY2B	636.591	0.00124117	0.19315	0.00642592	0.994873	0.998451
AMY2A	0.725268	0.00387821	1.26148	0.00307434	0.997547
AMY1A	0.134627	-0.0332928	3.44864	-0.0096539	0.992297
AMY1B	4.86597	0.313261	0.787938	0.397571	0.690946	0.918322
AMY1C	0.716269	0.917204	1.57381	0.582791	0.560034
PRMT6	1153.21	0.327722	0.147878	2.21617	0.0266802	0.337123
NTNG1	8.60295	0.875984	0.844982	1.03669	0.299881	0.721556
VAV3	1533.2	-0.432104	0.197197	-2.19123	0.0284351	0.343744
SLC25A24	1100.14	-0.144365	0.299669	-0.481748	0.629985	0.895937
NBPF4	7.3248	0.122627	0.975179	0.125748	0.899931	0.977971
NBPF6	2.25998	3.13258	1.76519	1.77464	0.0759573
FAM102B	1082.76	-0.0142004	0.279089	-0.0508813	0.95942	0.989279
HENMT1	1387.72	0.224195	0.188765	1.1877	0.234953	0.670829
PRPF38B	2679.71	-0.136378	0.167351	-0.814921	0.415118	0.792294
FNDC7	7.11373	0.211101	0.721216	0.292702	0.76975	0.943153
STXBP3	2478	-0.363811	0.248575	-1.46358	0.143308	0.576184
AKNAD1	2.86344	-0.0461888	1.22406	-0.037734	0.9699
GPSM2	365.668	-0.48062	0.13143	-3.65684	0.000255343	0.0729091
CLCC1	886.867	-0.151677	0.146458	-1.03564	0.300372	0.721556
WDR47	782.994	-0.33511	0.195599	-1.71325	0.0866658	0.489988
TAF13	313.112	0.119804	0.260408	0.460061	0.645473	0.900638
TMEM167B	3782.96	-0.0742457	0.233819	-0.317535	0.750838	0.93899
C1orf194	13.5175	-0.801957	0.555203	-1.44444	0.148615	0.583215
CELSR2	511.166	0.054641	0.237635	0.229936	0.818141	0.958608
PSRC1	802.967	0.232946	0.250818	0.928748	0.35302	0.760501
MYBPHL	3.13094	-1.50947	1.06924	-1.41173	0.158031
SORT1	3858.81	-0.0479516	0.254108	-0.188705	0.850324	0.96626
PSMA5	3353.37	0.165023	0.131647	1.25353	0.210014	0.649267
SYPL2	12.9221	-1.13008	0.802833	-1.40762	0.159245	0.599651
ATXN7L2	1559.8	0.234525	0.147301	1.59215	0.111351	0.531432
CYB561D1	8828.63	0.0340781	0.0957466	0.35592	0.7219	0.926634
AMIGO1	2675.06	-0.115695	0.161145	-0.717955	0.472785	0.827777
GPR61	29.465	-0.197275	0.551632	-0.357621	0.720627	0.926397
GNAI3	4807.24	-0.223366	0.189262	-1.18019	0.237923	0.672073
GNAT2	168.323	-0.312266	0.296478	-1.05325	0.292226	0.716326
AMPD2	25145.8	-0.135183	0.226313	-0.597329	0.550288	0.863749
GSTM4	1947.64	0.1732	0.28136	0.615583	0.53817	0.858364
GSTM2	945.337	-0.0570228	0.267344	-0.213294	0.831098	0.961679
GSTM1	799.056	0.146844	1.00988	0.145407	0.884389	0.974239
GSTM5	35.2858	-0.0503828	0.483403	-0.104225	0.91699	0.981887
GSTM3	354.544	-0.203194	0.268034	-0.758089	0.448398	0.814371
EPS8L3	1.81127	1.6518	1.76923	0.933624	0.350498
CSF1	3131.22	-0.946535	0.216647	-4.36902	1.24808e-05	0.0185242
AHCYL1	4895.44	-0.152919	0.11104	-1.37716	0.168464	0.608588
STRIP1	4942.2	-0.0667024	0.103697	-0.643246	0.520064	0.847658
ALX3	0.117547	-1.32982	3.44507	-0.386005	0.699493
UBL4B	0.745056	-0.385091	2.09339	-0.183956	0.854048
SLC6A17	0.954772	0.686268	2.86499	0.239536	0.81069
KCNC4	1396.33	0.051527	0.179331	0.28733	0.77386	0.943343
RBM15	891.653	0.0196693	0.143266	0.137292	0.8908	0.976788
SLC16A4	70.6007	-0.214041	0.350048	-0.611461	0.540895	0.858914
LAMTOR5	2532.91	0.237896	0.160027	1.48659	0.137122	0.566883
PROK1	2.13131	-0.450925	1.28365	-0.351283	0.725376
KCNA2	184.795	0.0105164	0.239481	0.0439131	0.964974	0.991058
KCNA3	1625.67	0.266063	0.203046	1.31036	0.190074	0.630714
CD53	54298	-0.224681	0.121759	-1.8453	0.0649946	0.442617
LRIF1	497.38	-0.32833	0.271026	-1.21143	0.22573	0.663326
DRAM2	2538.85	0.138461	0.235312	0.588414	0.556254	0.867378
CEPT1	2191.59	-0.0458441	0.251506	-0.182279	0.855364	0.966842
DENND2D	18409.6	0.0428372	0.123237	0.347599	0.728141	0.928931
CHI3L2	1825.33	0.0412605	0.305234	0.135177	0.892472	0.97736
CHIA	0	0	0	0	1
PIFO	11.0882	0.352638	0.676573	0.521212	0.602219	0.885831
OVGP1	429.647	0.0454485	0.205753	0.220888	0.825179	0.960227
WDR77	2174.57	0.13847	0.145756	0.950011	0.342106	0.753628
C1orf162	5127.62	-0.132749	0.209176	-0.634627	0.525672	0.850932
ADORA3	250.082	-1.44002	0.458955	-3.13761	0.00170333	0.141227
RAP1A	5649.41	-0.145561	0.172921	-0.841775	0.399914	0.783439
DDX20	1322.24	-0.116004	0.119391	-0.97163	0.331235	0.744157
KCND3	57.7512	0.0148968	0.445807	0.0334154	0.973343	0.992049
CTTNBP2NL	111.607	-0.327217	0.320795	-1.02002	0.307719	0.726675
WNT2B	154.747	0.158689	0.230098	0.68966	0.490408	0.836407
ST7L	355.041	0.0426987	0.179518	0.237852	0.811996	0.956977
CAPZA1	16095.1	0.0920621	0.329743	0.279193	0.780097	0.94583
MOV10	7632.6	0.0709864	0.202384	0.350751	0.725775	0.927667
RHOC	6627.56	0.336117	0.187931	1.78851	0.0736939	0.464381
RP11-426L16.10	2.0597	-0.288423	1.16315	-0.247967	0.80416
PPM1J	159.934	0.365518	0.273152	1.33815	0.180848	0.623879
SLC16A1	590.388	0.0432628	0.161788	0.267404	0.789158	0.949376
LRIG2	1482.87	-0.0318184	0.15324	-0.207638	0.835512	0.962807
MAGI3	132.293	-0.315849	0.33517	-0.942356	0.34601	0.754949
PHTF1	691.232	-0.0130318	0.192596	-0.067664	0.946053	0.986942
RSBN1	2160.71	-0.0212882	0.136964	-0.155429	0.876483	0.972564
PTPN22	2119.92	0.161804	0.249341	0.648924	0.516388	0.847517
BCL2L15	126.652	0.348373	0.200103	1.74097	0.0816894	0.480567
AP4B1	2526.07	0.11356	0.0922364	1.23119	0.218253	0.656823
DCLRE1B	755.261	0.130277	0.125766	1.03587	0.300264	0.721556
HIPK1	8082.07	-0.342905	0.204394	-1.67767	0.0934115	0.503782
OLFML3	19.1942	0.212199	0.552284	0.384222	0.700814	0.920337
SYT6	3.53617	-1.27581	1.04489	-1.221	0.222085
TRIM33	3798.58	-0.183799	0.161257	-1.13979	0.254375	0.686596
BCAS2	709.272	-0.0930354	0.137848	-0.674913	0.499731	0.84139
DENND2C	83.9482	-0.597544	0.303207	-1.97074	0.0487532	0.404944
AMPD1	5.64828	0.986399	1.21288	0.813266	0.416065	0.792982
NRAS	2156.31	0.0374073	0.260557	0.143567	0.885843	0.974627
CSDE1	22962.9	-0.118557	0.123691	-0.9585	0.33781	0.749741
SIKE1	1255.62	-0.0327224	0.282516	-0.115825	0.907791	0.97936
SYCP1	0.0280247	-0.445486	3.44864	-0.129178	0.897217
TSHB	3.78797	-1.58701	0.99242	-1.59913	0.109792
TSPAN2	2147.35	-0.548004	0.254976	-2.14924	0.0316156	0.35408
NGF	0.268827	-2.56835	3.40307	-0.754718	0.450418
VANGL1	532.345	0.139423	0.16337	0.853416	0.393429	0.78215
CASQ2	0.0502049	0.241499	3.44864	0.0700275	0.944172
NHLH2	0.311938	1.07488	3.44845	0.311698	0.75527
SLC22A15	842.504	-0.510897	0.293688	-1.73959	0.0819305	0.4808
MAB21L3	22.1768	-0.746362	0.657391	-1.13534	0.256233	0.688984
ATP1A1	9773.58	0.00382633	0.138149	0.0276972	0.977904	0.99451
CD58	964.582	-0.222446	0.291857	-0.762174	0.445956	0.813057
IGSF3	17.3587	1.52826	0.669739	2.28187	0.0224971	0.322556
CD2	13027.9	-0.00104335	0.258254	-0.00404001	0.996777	0.999178
PTGFRN	115.986	0.346657	0.297218	1.16634	0.243477	0.676283
CD101	1465.45	0.0433665	0.186264	0.232822	0.8159	0.957906
TTF2	1011.7	-0.184397	0.216781	-0.850614	0.394984	0.782173
TRIM45	55.9041	-0.143825	0.223673	-0.643015	0.520214	0.847658
VTCN1	0	0	0	0	1
MAN1A2	1862.96	0.22759	0.242037	0.940312	0.347057	0.755503
GDAP2	1167.58	-0.403699	0.209548	-1.92652	0.0540396	0.41507
WDR3	1063.15	-0.196102	0.122212	-1.6046	0.108581	0.525402
SPAG17	8.28753	1.32294	0.782347	1.69099	0.0908386	0.498453
TBX15	1.75391	-0.147099	1.61244	-0.0912274	0.927312
WARS2	381.472	0.0323548	0.16386	0.197454	0.843472	0.964339
HSD3B2	0.214913	-1.3205	3.44087	-0.38377	0.701149
HSD3B1	0.0629187	0.241499	3.44864	0.0700275	0.944172
ZNF697	183.519	-0.282178	0.307118	-0.918795	0.358203	0.764639
PHGDH	768.392	0.323802	0.27132	1.19343	0.2327	0.669474
REG4	76.7809	-0.324986	0.52957	-0.613679	0.539427	0.858914
ADAM30	0.138066	0.516295	3.44864	0.14971	0.880993
NOTCH2	13169.2	-0.539696	0.225788	-2.39028	0.0168356	0.295107
FAM72B	10.908	-0.079685	0.835371	-0.0953887	0.924006	0.982857
FCGR1B	1446.58	0.331947	0.408431	0.812736	0.41637	0.793225
PPIAL4G	1.75597	-1.187	1.31704	-0.901263	0.367449
FAM72D	7.97941	0.0487858	0.787357	0.0619615	0.950593	0.986942
NBPF8	1872.47	-0.0716917	0.206811	-0.346654	0.728852	0.929456
NBPF9	871.151	0.179858	0.170111	1.0573	0.290376	0.715437
PDE4DIP	1732.22	-0.117486	0.115387	-1.01818	0.30859	0.727892
NBPF10	525.693	-0.505801	0.154625	-3.27115	0.00107111	0.117929
TXNIP	289797	-0.133162	0.134266	-0.991777	0.321306	0.735733
POLR3GL	458.378	-0.1268	0.206665	-0.613552	0.539511	0.858914
ANKRD34A	227.658	0.223745	0.195136	1.14661	0.251541	0.684328
LIX1L	3447.57	-0.152677	0.108128	-1.41201	0.157946	0.598541
RBM8A	3752.27	-0.0403542	0.097419	-0.414233	0.678703	0.915039
PEX11B	3233.85	0.250319	0.127344	1.96569	0.0493348	0.404944
ITGA10	306.531	0.116015	0.233508	0.496835	0.619305	0.891148
ANKRD35	44.3682	0.45816	0.326722	1.40229	0.160827	0.60347
PIAS3	2029.76	0.0972967	0.129521	0.751207	0.452528	0.81688
NUDT17	342.044	0.00197334	0.152932	0.0129034	0.989705	0.998029
POLR3C	2286.66	-0.035316	0.107177	-0.32951	0.74177	0.93525
RNF115	2949.72	0.0707372	0.0784215	0.902012	0.36705	0.769327
CD160	864.083	0.680735	0.299556	2.27248	0.0230574	0.32317
PDZK1	35.7855	0.106718	0.294383	0.362514	0.716968	0.925386
GPR89A	234.55	0.350071	0.218545	1.60183	0.109194	0.52677
NBPF11	1377.39	0.25868	0.188714	1.37075	0.170452	0.611275
NBPF12	1904.53	-0.0191273	0.182191	-0.104985	0.916388	0.981535
PRKAB2	1211.96	0.176397	0.200042	0.8818	0.377885	0.775337
FMO5	355.096	0.166798	0.23497	0.709868	0.477786	0.829619
CHD1L	35.8134	0.393397	0.354689	1.10913	0.267373	0.698087
BCL9	1167.49	-0.435475	0.162589	-2.67838	0.007398	0.228206
ACP6	1167.15	-0.287256	0.129639	-2.21581	0.0267042	0.337123
GJA5	0.154667	-0.445483	3.44864	-0.129176	0.897218
GJA8	0	0	0	0	1
GPR89B	432.058	-0.100762	0.181063	-0.556503	0.577867	0.875461
PPIAL4A	1.62261	0.16156	0.809225	0.199647	0.841756
NBPF14	1312.05	-0.335647	0.174385	-1.92475	0.054261	0.415981
PPIAL4D	3.46319	3.78674	1.38247	2.73912	0.00616047
NBPF20	234.178	0.170551	0.334097	0.510484	0.609713	0.887251
NBPF15	2087.36	-0.13581	0.212153	-0.640152	0.522073	0.84908
FAM72C	2.81889	-0.671271	1.05654	-0.635347	0.525202
PPIAL4C	18.7142	-0.359381	0.445908	-0.805953	0.42027	0.796732
FCGR1A	3987.98	0.483012	0.426107	1.13355	0.256985	0.689158
BOLA1	858.715	0.39079	0.191287	2.04295	0.0410573	0.385074
SV2A	358.886	-0.105659	0.242592	-0.435541	0.66317	0.909082
SF3B4	5374.15	-0.254364	0.171006	-1.48746	0.136895	0.566883
MTMR11	2018.08	0.408463	0.216365	1.88785	0.0590467	0.429876
OTUD7B	856.364	0.24191	0.117669	2.05585	0.039797	0.383803
VPS45	2029.75	0.00173823	0.124551	0.0139559	0.988865	0.997871
PLEKHO1	27024.2	0.13989	0.220785	0.633603	0.52634	0.85119
ANP32E	1774.31	0.187786	0.242292	0.77504	0.438316	0.809082
CA14	113.872	0.143369	0.214497	0.668395	0.503881	0.843702
APH1A	17963.7	0.175682	0.111205	1.5798	0.114153	0.535504
C1orf54	61.4252	0.226728	0.37839	0.599191	0.549046	0.863454
MRPS21	2316.84	0.599448	0.158795	3.77499	0.000160014	0.0644391
PRPF3	5359.82	-0.13071	0.0982951	-1.32977	0.183595	0.625172
RPRD2	3884.9	-0.338039	0.164568	-2.0541	0.0399659	0.383881
TARS2	2829.87	0.0513333	0.142148	0.361124	0.718007	0.925819
ECM1	115.13	0.199935	0.275526	0.725647	0.468055	0.824323
ADAMTSL4	7975.05	-0.353768	0.286951	-1.23285	0.217632	0.65592
ADAMTSL4-AS1	705.715	-0.522765	0.303465	-1.72265	0.0849515	0.484813
MCL1	75289.3	-0.321105	0.208844	-1.53753	0.124163	0.548075
ENSA	8838.95	0.178343	0.128805	1.38459	0.166176	0.607376
GOLPH3L	1288.14	-0.171105	0.154786	-1.10543	0.268971	0.698839
HORMAD1	56.0677	-0.868416	0.335968	-2.58482	0.00974306	0.248484
CTSS	75321.5	-0.143042	0.222189	-0.643788	0.519713	0.847658
CTSK	1043.84	0.157926	0.184047	0.858074	0.390851	0.781192
ARNT	4335.88	-0.356112	0.131975	-2.69832	0.00696896	0.224655
SETDB1	3338.51	-0.17673	0.100681	-1.75534	0.0792007	0.472727
CERS2	8979.06	-0.203964	0.0871235	-2.34109	0.0192273	0.312728
ANXA9	1809.86	-0.594876	0.244934	-2.42872	0.0151523	0.285508
BNIPL	349.99	-0.142901	0.218331	-0.654513	0.512781	0.84663
C1orf56	453.445	-0.177518	0.132697	-1.33777	0.180971	0.624154
CDC42SE1	65325.3	-0.245275	0.0918646	-2.66996	0.00758602	0.231085
MLLT11	311.643	0.343921	0.206844	1.66271	0.0963711	0.507337
GABPB2	2874.45	-0.0976336	0.110285	-0.885285	0.376003	0.774845
SEMA6C	852.78	0.109954	0.237354	0.463249	0.643186	0.899542
TNFAIP8L2	9040.59	0.0953627	0.193162	0.493692	0.621524	0.891148
SCNM1	3590.44	0.0474065	0.157516	0.300964	0.763442	0.94236
LYSMD1	1053.68	-0.221717	0.238402	-0.930012	0.352365	0.760235
TMOD4	471.999	-0.0732976	0.155321	-0.471909	0.636992	0.897387
VPS72	3822.76	0.0923629	0.143534	0.643493	0.519904	0.847658
PIP5K1A	2912.51	-0.154981	0.10456	-1.48221	0.138283	0.568273
PSMD4	11320.5	0.170347	0.206088	0.826574	0.408479	0.789305
ZNF687	9739.28	-0.0694154	0.158126	-0.438988	0.660671	0.908374
PI4KB	13214.7	-0.0337809	0.117505	-0.287485	0.773741	0.943343
RFX5	5629.06	0.148573	0.104354	1.42374	0.154521	0.593666
SELENBP1	50247.9	1.82438	0.727728	2.50696	0.0121776	0.268151
PSMB4	16353.8	0.224728	0.139634	1.60941	0.107526	0.525071
POGZ	5405.36	-0.130236	0.131954	-0.986976	0.323654	0.737593
CGN	30.2116	0.440847	0.41458	1.06336	0.28762	0.713001
TUFT1	355.429	-0.506141	0.186235	-2.71775	0.00657266	0.220945
SNX27	7727.91	-0.424076	0.152563	-2.77969	0.00544113	0.211839
CELF3	77.1645	0.530202	0.583557	0.908569	0.363578	0.767195
RIIAD1	0.711768	0.68135	1.79477	0.379632	0.704219
MRPL9	1385.51	0.134845	0.157044	0.858646	0.390536	0.781192
OAZ3	44.9601	0.0483981	0.288903	0.167524	0.866958	0.969507
TDRKH	737.966	-0.129513	0.147797	-0.876289	0.380873	0.776779
LINGO4	17.9745	0.542092	0.447025	1.21267	0.225257	0.663326
RORC	1205.74	-0.385183	0.210338	-1.83126	0.067062	0.445296
C2CD4D	177.936	0.180094	0.270997	0.664561	0.506332	0.844846
THEM5	604.388	0.332924	0.205658	1.61882	0.105486	0.522804
THEM4	3037.49	-0.513702	0.237796	-2.16026	0.0307522	0.351112
S100A10	14320.6	-0.121635	0.165805	-0.733604	0.46319	0.821922
S100A11	34663.2	-0.506939	0.240913	-2.10424	0.0353572	0.367884
TCHH	0.958381	0.615869	2.86627	0.214868	0.829871
HRNR	6.88282	0.199036	0.799141	0.249062	0.803313	0.954893
FLG	2.5216	-1.45883	1.43527	-1.01642	0.309431
FLG2	0.658869	2.2372	2.96224	0.755239	0.450106
CRNN	0.0821121	-0.857676	3.44864	-0.2487	0.803593
LCE5A	1.76195	3.65614	2.20038	1.6616	0.0965934
CRCT1	0.0957656	0.241499	3.44864	0.0700275	0.944172
C1orf68	0.180961	0.516295	3.44864	0.14971	0.880993
IVL	0.168649	0.791091	3.44864	0.229392	0.818564
SPRR1A	0.172174	0.653693	3.44864	0.189551	0.849661
SPRR2F	0.180961	0.516295	3.44864	0.14971	0.880993
PGLYRP3	0.0335597	0.104101	3.44864	0.0301862	0.975919
PGLYRP4	4.89748	-0.747075	0.964202	-0.774812	0.438451	0.809181
S100A9	164836	0.209647	0.350542	0.598065	0.549797	0.863457
S100A12	4642.25	0.875528	0.520411	1.68238	0.0924957	0.50254
S100A8	18745.2	1.17313	0.588706	1.99272	0.046292	0.40094
S100A7A	0.0481586	0.104101	3.44864	0.0301862	0.975919
S100A7	1.25039	-0.120292	1.57788	-0.0762366	0.939231
S100A6	36448.6	0.0015556	0.193493	0.00803956	0.993585	0.998437
S100A5	64.8482	0.12496	0.29789	0.419484	0.674862	0.914224
S100A4	52630.7	-0.0430292	0.166811	-0.257951	0.796444	0.95332
S100A3	31.5777	0.277731	0.48513	0.572489	0.566991	0.871399
S100A2	8.51116	-0.269099	0.622639	-0.432191	0.665603	0.910101
S100A16	5.59618	0.671116	0.924351	0.72604	0.467814	0.824102
S100A14	0.0627531	0.241499	3.44864	0.0700275	0.944172
S100A13	145.178	0.727753	0.206109	3.53092	0.000414115	0.0851121
S100A1	80.1841	0.313305	0.247943	1.26362	0.206367	0.646145
CHTOP	7092.11	-0.0482654	0.0844252	-0.571694	0.567529	0.871634
SNAPIN	2258.37	0.156427	0.109752	1.42528	0.154076	0.592661
ILF2	7816.76	0.09248	0.117951	0.784058	0.433006	0.804988
NPR1	1.16947	0.267133	1.91401	0.139567	0.889002
INTS3	9667.03	-0.123276	0.134313	-0.917821	0.358712	0.764757
SLC27A3	7831.73	0.167724	0.20112	0.833953	0.404308	0.786059
GATAD2B	7165.58	-0.320943	0.117842	-2.72351	0.00645928	0.220648
DENND4B	27985.7	0.0358776	0.135015	0.26573	0.790447	0.950091
CRTC2	9863.91	-0.111181	0.160029	-0.694757	0.487207	0.834738
SLC39A1	91.0228	0.169131	0.246845	0.685173	0.493235	0.838238
CREB3L4	572.169	0.158268	0.130579	1.21204	0.225495	0.663326
JTB	1557.51	0.0748112	0.1597	0.46845	0.639463	0.898114
RAB13	34.4844	0.334633	0.368137	0.908989	0.363356	0.76718
RPS27	4208.54	0.780677	0.542788	1.43827	0.150356	0.58703
NUP210L	32.6573	-0.45784	0.405972	-1.12776	0.25942	0.691414
TPM3	40358.2	-0.224577	0.0978014	-2.29625	0.0216615	0.318317
C1orf189	14.3342	-0.773053	0.466808	-1.65604	0.0977133	0.509106
C1orf43	9603.68	0.0641179	0.121515	0.527654	0.59774	0.884056
UBAP2L	7917.73	-0.257001	0.153524	-1.67401	0.0941277	0.50409
HAX1	4671.44	0.0826617	0.162225	0.509549	0.610368	0.887367
AQP10	781.231	1.64415	0.54593	3.01165	0.00259829	0.16752
ATP8B2	17579	0.0479697	0.145569	0.329533	0.741753	0.93525
IL6R	34307.9	-0.48433	0.207312	-2.33624	0.0194786	0.313735
SHE	40.4343	-0.320704	0.306028	-1.04796	0.294658	0.717963
TDRD10	3.77214	-0.219612	0.883533	-0.248561	0.8037
UBE2Q1	6065.27	-0.163788	0.0831854	-1.96896	0.0489579	0.404944
CHRNB2	106.626	-1.14694	0.316373	-3.62529	0.000288641	0.0779494
ADAR	68811.5	-0.464553	0.214284	-2.16794	0.0301636	0.349322
KCNN3	45.0448	-0.708413	0.493525	-1.43541	0.151169	0.587901
PMVK	2757.92	0.324711	0.247631	1.31127	0.189768	0.630714
PBXIP1	53766.7	-0.232625	0.210889	-1.10307	0.269998	0.69972
PYGO2	10930.7	0.0627307	0.119668	0.524205	0.600136	0.884635
SHC1	8125.04	0.137334	0.12205	1.12523	0.260491	0.691854
CKS1B	254.422	0.498531	0.192346	2.59184	0.00954633	0.2464
FLAD1	4742.84	0.220207	0.133193	1.6533	0.0982706	0.509803
LENEP	27.2081	-0.170767	0.344171	-0.496167	0.619776	0.891148
ZBTB7B	49929.2	0.101051	0.221721	0.455757	0.648565	0.902392
DCST2	153.067	-0.194561	0.220412	-0.882715	0.37739	0.77495
DCST1	57.6256	0.0566537	0.263853	0.214717	0.829988	0.961601
ADAM15	11311.4	0.305144	0.169171	1.80376	0.0712688	0.455796
EFNA4	700.946	-0.13595	0.112379	-1.20974	0.226379	0.664103
EFNA3	59.8203	-0.00198454	0.271849	-0.00730015	0.994175	0.998437
EFNA1	155.969	-0.0544379	0.27635	-0.196989	0.843836	0.964374
SLC50A1	2767.22	0.294712	0.129596	2.27409	0.0229606	0.32317
DPM3	1629.38	0.82464	0.254648	3.23835	0.00120224	0.123062
KRTCAP2	730.864	0.0852467	0.126847	0.672044	0.501556	0.842381
TRIM46	1405.36	0.358717	0.172072	2.08469	0.0370972	0.374015
MUC1	145.865	0.342339	0.294309	1.1632	0.24475	0.677977
THBS3	1743.03	-0.122512	0.137101	-0.893585	0.371544	0.772014
MTX1	1864.1	-0.124089	0.187844	-0.660594	0.508873	0.846103
GBA	4266.32	-0.461299	0.200202	-2.30417	0.021213	0.318317
FAM189B	2641.05	-0.0309381	0.2079	-0.148812	0.881702	0.973449
SCAMP3	6912.65	0.0254283	0.166844	0.152408	0.878865	0.972642
CLK2	5208.43	0.0162074	0.0868701	0.186571	0.851997	0.96626
HCN3	212.55	0.156775	0.176171	0.889902	0.373519	0.773758
PKLR	6.02309	2.26547	1.01144	2.23984	0.0251015	0.330704
FDPS	2806.46	0.061642	0.128082	0.48127	0.630325	0.895937
RUSC1	2821.63	0.361481	0.160426	2.25326	0.0242429	0.327769
ASH1L	3548.88	-0.345571	0.172089	-2.0081	0.044633	0.397516
MSTO1	812.222	-0.192269	0.169284	-1.13578	0.25605	0.688984
YY1AP1	6594.47	0.0439881	0.189551	0.232065	0.816488	0.958135
DAP3	5823.42	-0.0385774	0.108248	-0.35638	0.721556	0.926615
GON4L	4941.77	-0.156659	0.125041	-1.25286	0.210256	0.649557
SYT11	3774.82	0.14994	0.15129	0.99108	0.321647	0.736032
RIT1	2535.07	-0.324633	0.208263	-1.55876	0.119053	0.541805
RXFP4	47.876	0.187099	0.35898	0.521196	0.60223	0.885831
ARHGEF2	30235.8	-0.105782	0.160465	-0.659217	0.509756	0.846328
SSR2	20255.1	0.233417	0.188473	1.23847	0.215543	0.654142
UBQLN4	4585.26	0.0002913	0.149092	0.00195383	0.998441	0.999366
LAMTOR2	2066.87	0.228688	0.17572	1.30143	0.19311	0.634338
RAB25	43.8366	-0.654735	0.480473	-1.36269	0.17298	0.613446
MEX3A	10.2827	0.220234	0.604694	0.364207	0.715703	0.92468
LMNA	6314.26	0.426724	0.342457	1.24607	0.21274	0.650549
SEMA4A	14008.6	-0.273562	0.245058	-1.11631	0.264287	0.695486
SLC25A44	8579.48	-0.331176	0.150696	-2.19764	0.0279746	0.340766
PMF1-BGLAP	0.230858	0.928098	3.15277	0.294376	0.768471
PMF1	3687.37	0.271833	0.154382	1.76078	0.0782752	0.47108
BGLAP	118.184	0.0394279	0.310001	0.127186	0.898793	0.977911
PAQR6	946.401	-0.131827	0.235132	-0.560652	0.575035	0.875035
SMG5	21490.7	0.0256976	0.142458	0.180387	0.856848	0.967274
TMEM79	1736.72	-0.000194288	0.146325	-0.00132779	0.998941	0.999429
VHLL	7.2882	0.276772	0.835142	0.331407	0.740337	0.93453
CCT3	11208.7	-0.0205467	0.134464	-0.152805	0.878552	0.972642
TSACC	19.1582	-0.0528527	0.451527	-0.117053	0.906818	0.97936
RHBG	3.3173	0.451127	0.963543	0.468196	0.639644
MEF2D	11707.8	-0.123235	0.142328	-0.865851	0.386572	0.78056
IQGAP3	39.4241	0.80144	0.39564	2.02568	0.0427978	0.390622
TTC24	1036.25	0.690323	0.245424	2.81278	0.00491155	0.204649
GPATCH4	0.742271	2.42972	2.31843	1.048	0.294638
HAPLN2	18.8651	0.049073	0.555774	0.0882967	0.929641	0.984095
BCAN	13.8151	1.50939	0.706006	2.13793	0.0325224	0.359732
NES	6.1489	1.56144	0.918714	1.69959	0.0892073	0.49624
CRABP2	165.693	-0.0398897	0.24534	-0.16259	0.870842	0.97082
ISG20L2	7483.69	-0.0854853	0.099448	-0.859598	0.390011	0.781192
RRNAD1	2725.37	0.143367	0.143323	1.00031	0.317162	0.731853
MRPL24	2057.07	0.189661	0.157501	1.20418	0.228518	0.66574
HDGF	36487.6	0.555816	0.282484	1.9676	0.0491142	0.404944
PRCC	7661.82	0.0275264	0.163894	0.167953	0.866621	0.969507
SH2D2A	6301.04	0.309036	0.22039	1.40222	0.160849	0.60347
NTRK1	218.666	-0.0501012	0.429408	-0.116675	0.907117	0.97936
INSRR	16.5917	0.725833	0.689903	1.05208	0.292763	0.71666
PEAR1	801.116	0.631773	0.379681	1.66396	0.0961208	0.506989
LRRC71	6.60401	0.690177	0.782214	0.882338	0.377594	0.77495
ARHGEF11	7613.47	-0.487337	0.185462	-2.62769	0.00859659	0.238899
ETV3L	19.9398	0.655791	0.663624	0.988196	0.323057	0.737174
ETV3	1945.33	-0.162723	0.161736	-1.0061	0.314366	0.730075
FCRL5	2446.83	0.230332	0.330141	0.697677	0.485379	0.833301
FCRL4	5.32836	2.21875	1.13808	1.94956	0.0512285	0.410116
FCRL3	4878.91	0.474668	0.203508	2.33243	0.0196783	0.313735
FCRL2	1210.96	0.199148	0.267841	0.743529	0.457161	0.820116
FCRL1	1872.69	0.259705	0.315847	0.822252	0.410934	0.790125
CD5L	4.70527	1.03859	1.07533	0.965831	0.334129	0.7455
CD1D	3949.35	0.315036	0.22368	1.40843	0.159004	0.599079
CD1A	152.961	0.288112	0.268385	1.0735	0.283046	0.708572
CD1C	1389.14	0.0824697	0.311605	0.264661	0.79127	0.950521
CD1B	28.9746	0.947287	0.545869	1.73537	0.0826746	0.482005
CD1E	117.137	0.30056	0.393921	0.762997	0.445465	0.813057
OR6Y1	0.098552	0.378897	3.44864	0.109869	0.912514
OR10Z1	0.251783	0.791091	3.44864	0.229392	0.818564
SPTA1	141.894	1.06683	0.474305	2.24925	0.0244966	0.328296
OR6K3	4.71976	-0.555348	1.2016	-0.462172	0.643958	0.900182
OR6K6	1.0853	1.57678	2.13536	0.738411	0.460264
OR6N1	7.01653	-0.951247	0.941966	-1.00985	0.312566	0.729332
OR6N2	1.00981	-1.88779	1.80289	-1.04709	0.295058
MNDA	40991.1	-0.501773	0.310432	-1.61637	0.106015	0.523097
PYHIN1	1959.05	0.0401462	0.248872	0.161313	0.871847	0.971109
IFI16	12341.8	-0.454844	0.241503	-1.88339	0.059648	0.430748
AIM2	524.634	-0.326093	0.386628	-0.843428	0.398989	0.783
CADM3	1.29542	3.21834	1.86586	1.72485	0.0845541
FCER1A	1673.45	0.114376	0.554707	0.206192	0.836641	0.963298
OR10J1	0.252245	-1.43306	3.42992	-0.417812	0.676085
DUSP23	2691.92	0.50946	0.242883	2.09755	0.0359447	0.369065
FCRL6	7709.81	0.739755	0.233106	3.17346	0.00150632	0.134749
SLAMF8	277.007	1.11169	0.298586	3.72317	0.000196737	0.0647554
VSIG8	8.25536	-0.320585	0.810786	-0.3954	0.692547	0.918579
RP11-190A12.7	27.608	-0.162132	0.426608	-0.38005	0.703908	0.920989
TAGLN2	169868	-0.316013	0.226765	-1.39357	0.163447	0.605661
IGSF9	33.8473	0.440749	0.394087	1.1184	0.263394	0.694412
SLAMF9	7.11671	0.590123	0.660778	0.893073	0.371818	0.772287
PIGM	1494.42	-0.0698281	0.141374	-0.493924	0.62136	0.891148
KCNJ10	20.227	-0.76489	0.535122	-1.42937	0.152897	0.590504
KCNJ9	6.60803	-1.24795	0.833318	-1.49756	0.134246	0.563453
IGSF8	7614.31	0.391433	0.226588	1.72751	0.0840762	0.4822
ATP1A2	5.64445	-0.727523	1.06879	-0.680699	0.496062	0.839223
ATP1A4	32.6257	0.84082	1.27963	0.657079	0.51113	0.846338
CASQ1	39.1894	0.414797	0.506654	0.818698	0.412959	0.791058
PEA15	5676.84	0.16837	0.124931	1.34771	0.177753	0.620683
DCAF8	8083.81	0.131261	0.0905636	1.44937	0.147233	0.581296
PEX19	2905.86	0.070075	0.0804833	0.870677	0.38393	0.778495
COPA	16771.3	-0.0321134	0.150917	-0.212789	0.831492	0.961679
NCSTN	8334.74	-0.335592	0.165304	-2.03015	0.0423409	0.38964
NHLH1	72.6499	-0.588646	0.338429	-1.73935	0.0819731	0.480853
VANGL2	21.0781	-0.5937	0.580381	-1.02295	0.306332	0.725864
SLAMF6	7415.84	0.0488401	0.233144	0.209485	0.83407	0.96259
CD84	6760.23	0.112126	0.168541	0.665274	0.505875	0.844752
SLAMF1	3015.46	0.0535214	0.190167	0.281445	0.778369	0.945133
CD48	9595.99	0.322264	0.261456	1.23257	0.217735	0.655954
SLAMF7	6578.96	0.521962	0.190101	2.74571	0.00603809	0.217356
LY9	8806.67	0.142156	0.166685	0.852839	0.393748	0.78215
CD244	5215.1	0.194882	0.165585	1.17693	0.239225	0.673093
ITLN1	274.416	1.51506	0.561076	2.70028	0.00692819	0.224351
ITLN2	9.3774	0.235956	0.600232	0.393109	0.694239	0.918949
F11R	5744.88	-0.479839	0.23304	-2.05904	0.0394902	0.383539
RP11-544M22.13	29.1709	-0.145158	0.379332	-0.382666	0.701968	0.920633
TSTD1	1637.27	0.314338	0.174605	1.80028	0.0718171	0.457676
USF1	12599.2	-0.00051879	0.13753	-0.00377219	0.99699	0.999178
ARHGAP30	94978.9	-0.00586428	0.176249	-0.0332726	0.973457	0.992049
KLHDC9	33.9829	0.78198	0.375745	2.08114	0.0374206	0.375071
PFDN2	393.563	0.0778096	0.195579	0.397842	0.690747	0.918322
NIT1	3064.78	0.0189076	0.0884882	0.213674	0.830802	0.961679
DEDD	3127.35	-0.180693	0.111465	-1.62107	0.105002	0.52184
UFC1	3115.79	-0.0135742	0.181644	-0.0747296	0.94043	0.986592
USP21	4437.84	0.0883037	0.119301	0.740173	0.459195	0.821147
PPOX	3747.62	0.431534	0.185822	2.3223	0.0202167	0.316589
B4GALT3	10756	0.523168	0.199491	2.62252	0.0087283	0.240246
ADAMTS4	201.995	0.262592	0.188913	1.39001	0.164525	0.606747
NDUFS2	6873.86	-0.0267303	0.133845	-0.19971	0.841707	0.964188
FCER1G	15135.2	0.176783	0.23211	0.761635	0.446278	0.81314
APOA2	36.3174	-0.343801	0.444296	-0.77381	0.439043	0.809574
TOMM40L	1363.89	0.255552	0.141389	1.80743	0.0706949	0.454258
NR1I3	55.7654	0.118646	0.312041	0.380226	0.703778	0.920989
PCP4L1	40.9323	-1.06275	0.291728	-3.64295	0.000269527	0.0741874
MPZ	684.273	-0.0213706	0.181714	-0.117606	0.90638	0.97936
SDHC	4437.48	0.0434546	0.124286	0.349634	0.726614	0.92849
FCGR2A	38698.7	-0.343378	0.241855	-1.41977	0.155676	0.594953
HSPA6	15846.9	-0.180649	0.297008	-0.608229	0.543036	0.859404
FCGR3A	37870.5	-0.232925	0.207829	-1.12075	0.262393	0.693304
FCGR2B	2656	0.0474511	0.201066	0.235997	0.813435	0.95712
FCGR3B	131220	-0.72227	0.306841	-2.35389	0.0185779	0.308118
FCRLA	2408.87	0.271383	0.26658	1.01802	0.308669	0.727959
FCRLB	369.95	0.627916	0.244858	2.56441	0.0103351	0.256787
DUSP12	504.762	0.143013	0.174191	0.821009	0.411641	0.790275
ATF6	5697.61	-0.271565	0.165752	-1.63838	0.101343	0.514552
OLFML2B	67.1165	0.386809	0.342874	1.12814	0.259262	0.691414
NOS1AP	18.5419	0.647304	0.613412	1.05525	0.29131	0.715675
C1orf226	37.392	-0.177328	0.414346	-0.427972	0.668672	0.911616
SH2D1B	1913.55	0.221137	0.306385	0.721763	0.47044	0.825706
UHMK1	6161.46	0.044424	0.282938	0.15701	0.875237	0.972463
UAP1	1141.17	-0.0552777	0.18526	-0.298379	0.765414	0.942479
DDR2	27.9658	0.394987	0.534677	0.73874	0.460065	0.821162
HSD17B7	970.985	-0.0138745	0.104196	-0.133158	0.894069	0.977676
RGS4	0.0560493	-0.857676	3.44864	-0.2487	0.803593
RGS5	22.8917	-0.400073	0.525083	-0.761923	0.446106	0.813057
NUF2	37.4996	0.526854	0.571779	0.92143	0.356826	0.76352
PBX1	844.824	0.570986	0.372116	1.53443	0.124924	0.548645
RXRG	0.214429	-1.57046	3.42993	-0.45787	0.647046
LRRC52	0.0560493	-0.857676	3.44864	-0.2487	0.803593
MGST3	3541.52	0.432382	0.140343	3.0809	0.00206378	0.154703
ALDH9A1	4163.54	-0.153199	0.137291	-1.11587	0.264479	0.695505
TMCO1	1755.24	0.482621	0.37547	1.28538	0.198661	0.638064
UCK2	1000.29	0.252416	0.131125	1.92501	0.0542285	0.415955
FAM78B	24.8339	-0.391147	0.501494	-0.779964	0.435412	0.806738
POGK	3933.82	-0.15536	0.128227	-1.21161	0.225663	0.663326
TADA1	662.378	-0.161955	0.218422	-0.741477	0.458404	0.820468
ILDR2	26.8521	-0.0389607	0.401625	-0.0970078	0.92272	0.982583
MAEL	7.76588	1.02838	1.08414	0.948562	0.342843	0.754157
GPA33	968.459	0.000392062	0.234835	0.00166952	0.998668	0.999366
POU2F1	2723.86	-0.297517	0.152157	-1.95532	0.0505451	0.40917
CD247	25781.4	0.105793	0.176844	0.598229	0.549687	0.863457
CREG1	6306.5	0.754144	0.342588	2.20132	0.0277136	0.34003
RCSD1	17419.3	-0.36924	0.106422	-3.46958	0.00052128	0.0924269
MPZL1	8479.91	-0.74543	0.359209	-2.0752	0.0379682	0.377127
ADCY10	39.0761	-0.457598	0.454918	-1.00589	0.314467	0.730075
MPC2	1207.31	0.0477282	0.161246	0.295996	0.767233	0.943153
DCAF6	2200.06	0.0495538	0.172273	0.287648	0.773616	0.943327
GPR161	39.591	0.268283	0.297678	0.901253	0.367454	0.769559
TIPRL	1390.76	-0.0465069	0.187225	-0.248401	0.803824	0.955036
SFT2D2	6031.65	0.094356	0.123447	0.764342	0.444663	0.81262
TBX19	668.259	-0.0431327	0.129693	-0.332576	0.739454	0.934454
XCL2	609.351	1.12805	0.360367	3.13027	0.00174645	0.141227
XCL1	85.7813	0.455408	0.446835	1.01919	0.308115	0.727149
ATP1B1	155.264	-0.016762	0.217458	-0.0770817	0.938559	0.985898
NME7	205.021	-0.0947906	0.202095	-0.469041	0.639041	0.897971
BLZF1	717.039	-0.174889	0.302474	-0.578196	0.563132	0.87014
CCDC181	17.1696	-0.393277	0.473128	-0.831228	0.405845	0.787108
SLC19A2	159.6	-0.265591	0.405137	-0.655559	0.512108	0.84662
F5	1769.81	-0.695101	0.294467	-2.36054	0.0182483	0.305482
SELP	1005.94	0.290046	0.326176	0.889232	0.373878	0.773771
C1orf112	206.723	0.123606	0.25319	0.488195	0.625412	0.893068
SELL	116000	-0.53553	0.212972	-2.51455	0.0119184	0.267446
SELE	4.63005	0.819599	0.844189	0.970872	0.331612	0.74429
METTL18	259.239	0.235493	0.414327	0.568375	0.56978	0.872463
SCYL3	1758.03	-0.130047	0.118926	-1.09351	0.274168	0.702375
KIFAP3	1099.25	-0.00500775	0.137022	-0.036547	0.970846	0.991821
METTL11B	0.0662776	0.241499	3.44864	0.0700275	0.944172
GORAB	238.078	0.0516514	0.356417	0.144918	0.884775	0.974363
PRRX1	0.0502049	0.241499	3.44864	0.0700275	0.944172
MROH9	0.603176	1.16901	2.69581	0.433638	0.664552
FMO3	0.824917	1.58844	2.33991	0.678846	0.497235
FMO6P	0.210602	0.791091	3.44864	0.229392	0.818564
FMO2	0.662199	1.23817	2.38769	0.518562	0.604066
FMO1	4.52932	-0.0970955	0.824013	-0.117832	0.9062	0.97936
FMO4	194.877	0.106133	0.181977	0.583222	0.559744	0.868938
PRRC2C	13825.8	-0.366846	0.16454	-2.22952	0.0257795	0.334915
MYOC	0.506631	1.86577	3.44114	0.542194	0.587685
VAMP4	985.583	0.180964	0.273555	0.661526	0.508275	0.845825
DNM3	179.252	-0.146665	0.25052	-0.58544	0.558252	0.868016
PIGC	2199.86	0.125887	0.114624	1.09825	0.272094	0.701295
C1orf105	6.86348	0.797839	1.02887	0.775449	0.438075	0.80874
SUCO	1065.96	-0.0827011	0.293453	-0.281821	0.778081	0.945133
FASLG	726.281	0.490852	0.238504	2.05804	0.0395862	0.383539
TNFSF18	3.25337	-0.520803	1.26868	-0.410508	0.681434
TNFSF4	272.414	-0.369433	0.239219	-1.54433	0.122509	0.546253
PRDX6	24361.1	0.497657	0.305424	1.6294	0.103229	0.517879
SLC9C2	0.825537	1.65873	2.10605	0.787601	0.43093
ANKRD45	0.879572	-0.808522	2.34733	-0.344443	0.730513
KLHL20	736.549	-0.0965075	0.190497	-0.506609	0.612429	0.888121
CENPL	177.106	0.0424337	0.242701	0.174839	0.861206	0.96807
DARS2	780.761	-0.196541	0.134552	-1.46071	0.144096	0.576423
ZBTB37	3350.14	-0.149061	0.225851	-0.659999	0.509254	0.846103
SERPINC1	42.3613	-0.0407151	0.319112	-0.127589	0.898474	0.977911
RC3H1	4342.14	-0.347833	0.215165	-1.61659	0.105968	0.523097
RABGAP1L	5051.5	-0.29974	0.149696	-2.00232	0.0452499	0.398045
GPR52	3.38419	-0.24907	1.41346	-0.176213	0.860126
CACYBP	2067.74	-0.015365	0.133222	-0.115334	0.90818	0.979477
MRPS14	854.25	0.0181607	0.147142	0.123423	0.901772	0.978493
TNN	2.06036	0.0996231	1.60801	0.0619542	0.950599
KIAA0040	12477.8	-0.474702	0.17049	-2.78435	0.00536356	0.211839
TNR	12.712	-0.456776	0.626825	-0.728714	0.466176	0.82315
PAPPA2	3.20264	-1.44581	1.08323	-1.33471	0.18197
BRINP2	0.0972485	-0.170691	3.44864	-0.0494951	0.960525
SEC16B	0.91903	-0.0849576	1.92156	-0.0442127	0.964735
RASAL2	34.7109	-0.00399032	0.477584	-0.00835523	0.993334	0.998437
TEX35	1.21636	3.10958	2.05528	1.51297	0.130288
C1orf220	137.684	0.0971778	0.306595	0.316958	0.751276	0.939142
RALGPS2	1467.32	-0.0961939	0.266927	-0.360375	0.718566	0.925819
ANGPTL1	5.80338	0.778953	0.91501	0.851305	0.3946	0.78215
FAM20B	2316.16	0.0121982	0.122191	0.0998289	0.92048	0.98236
TOR3A	4263.09	0.244966	0.118039	2.0753	0.0379583	0.377127
ABL2	1421.23	-0.123968	0.115406	-1.0742	0.282734	0.708567
SOAT1	3858.52	-0.0951394	0.140749	-0.675952	0.499071	0.840915
AXDND1	1.248	1.23824	1.63902	0.755477	0.449963
TDRD5	0.0502049	0.241499	3.44864	0.0700275	0.944172
FAM163A	0.0627866	0.241499	3.44864	0.0700275	0.944172
TOR1AIP2	3668.45	-0.252606	0.133416	-1.89337	0.0583082	0.427325
TOR1AIP1	5992.37	-0.392198	0.163188	-2.40335	0.0162458	0.292997
CEP350	2376.38	-0.353545	0.238294	-1.48365	0.137902	0.568007
QSOX1	13856.3	0.129864	0.193416	0.671427	0.501949	0.842546
LHX4	249.028	0.0690535	0.273625	0.252366	0.800758	0.954089
ACBD6	1917.07	0.100797	0.104562	0.963998	0.335047	0.746924
XPR1	1244.64	-0.219904	0.164828	-1.33414	0.182157	0.624684
KIAA1614	260.234	0.0144307	0.200044	0.0721374	0.942493	0.986942
STX6	2779.04	-0.196363	0.129051	-1.52159	0.128112	0.554215
MR1	5512.74	-0.0126483	0.116512	-0.108557	0.913554	0.980964
IER5	6629.67	0.0423706	0.252177	0.168019	0.866568	0.969507
CACNA1E	707.715	-0.138897	0.431471	-0.321916	0.747516	0.937539
ZNF648	0.698472	-0.183918	2.63506	-0.0697965	0.944356
GLUL	55561.3	-0.178078	0.264657	-0.672863	0.501034	0.842381
TEDDM1	19.7043	-1.26841	0.475896	-2.66532	0.00769159	0.23201
RGSL1	4.45098	-0.483484	0.937642	-0.515638	0.606107	0.887011
RNASEL	3961.89	-0.22605	0.152025	-1.48693	0.137034	0.566883
RGS16	150.713	0.419026	0.30116	1.39137	0.164113	0.606747
RGS8	0.668114	2.26385	3.33481	0.678854	0.49723
NPL	6859.68	-0.303272	0.254228	-1.19291	0.232903	0.6697
DHX9	9995.9	-0.150304	0.0978879	-1.53547	0.124668	0.548645
SHCBP1L	0.0481586	0.104101	3.44864	0.0301862	0.975919
LAMC1	211.538	0.582488	0.33708	1.72804	0.0839805	0.4822
LAMC2	0.444532	1.63498	3.44403	0.474728	0.634981
NMNAT2	8.22254	1.00031	0.743789	1.34489	0.178662	0.621754
SMG7	7731.24	-0.261664	0.128128	-2.04221	0.0411306	0.385074
NCF2	66892.4	-0.42437	0.218987	-1.93788	0.0526382	0.413424
ARPC5	17402.2	-0.308724	0.176883	-1.74535	0.0809238	0.47728
RGL1	297.239	-0.0315858	0.223186	-0.141522	0.887457	0.975215
APOBEC4	0.500755	1.85638	3.07877	0.602963	0.546533
COLGALT2	297.895	0.444118	0.382244	1.16187	0.245288	0.678285
TSEN15	1234.42	0.145339	0.16567	0.877283	0.380333	0.776341
C1orf21	1397.31	0.285983	0.226238	1.26408	0.206201	0.646145
EDEM3	1835.7	-0.204907	0.309627	-0.661788	0.508107	0.845683
RNF2	787.722	-0.138822	0.281291	-0.493515	0.621649	0.891148
TRMT1L	944.065	-0.371979	0.168767	-2.2041	0.0275172	0.339863
SWT1	464.554	-0.0972744	0.246692	-0.394316	0.693348	0.918579
IVNS1ABP	10717.3	-0.0277919	0.173276	-0.160391	0.872573	0.971539
HMCN1	4.27941	0.225192	1.12048	0.200978	0.840716	0.964188
PRG4	40.7991	-0.0984412	0.286623	-0.343451	0.731259	0.931518
TPR	6174.04	-0.351206	0.145162	-2.41941	0.0155456	0.286793
PDC	3.33538	-0.644619	0.895901	-0.719521	0.47182
PTGS2	816.8	-0.430155	0.391188	-1.09961	0.271502	0.70068
PLA2G4A	274.918	0.118757	0.287188	0.413517	0.679228	0.915039
RGS18	2025.51	-0.0992428	0.419734	-0.236442	0.813089	0.95712
RGS1	42.6057	0.553945	0.575466	0.962604	0.335747	0.747246
RGS13	3.3897	0.295311	1.34299	0.219891	0.825956
RGS2	17472	-0.678137	0.307213	-2.20739	0.0272872	0.338159
UCHL5	683.59	0.0713429	0.261784	0.272526	0.785217	0.947911
GLRX2	546.022	-0.00936568	0.24076	-0.0389006	0.96897	0.991753
CDC73	1252.26	-0.329235	0.195917	-1.68048	0.0928638	0.503161
B3GALT2	80.3631	-0.195337	0.552741	-0.353397	0.723791	0.926739
KCNT2	0.331553	1.37223	3.44713	0.398079	0.690572
CFH	130.372	-0.371421	0.550616	-0.674555	0.499958	0.841624
CFHR3	0.0391822	-0.445486	3.44864	-0.129178	0.897217
CFHR1	0.67228	1.32423	2.15303	0.615055	0.538519
CFHR4	0.0391822	-0.445486	3.44864	-0.129178	0.897217
ASPM	67.5153	0.369732	0.427508	0.864855	0.387118	0.781192
ZBTB41	373.177	0.219691	0.388331	0.56573	0.571577	0.873011
CRB1	7.79659	0.169657	0.749007	0.226509	0.820805	0.958801
DENND1B	733.108	0.0784554	0.360153	0.217839	0.827554	0.960496
C1orf53	13.2451	1.55843	0.544484	2.8622	0.00420706	0.197034
LHX9	0.118442	0.378897	3.44864	0.109869	0.912514
NEK7	2854.29	-0.198485	0.332531	-0.596892	0.55058	0.863749
ATP6V1G3	0.636422	-0.672846	1.90527	-0.35315	0.723976
PTPRC	54758.4	-0.314239	0.218064	-1.44104	0.149574	0.585572
NR5A2	3.2244	-0.719479	1.25482	-0.573372	0.566393
ZNF281	1847.86	-0.358134	0.269309	-1.32982	0.183576	0.625172
KIF14	36.7664	0.467448	0.495393	0.943591	0.345379	0.754484
DDX59	1132.96	-0.248125	0.196299	-1.26401	0.206226	0.646145
CAMSAP2	113.043	0.0475871	0.350824	0.135644	0.892103	0.97731
GPR25	894.546	0.343751	0.330703	1.03945	0.298593	0.720656
KIF21B	20674.5	-0.144127	0.13095	-1.10062	0.271061	0.700387
CACNA1S	1.20558	-0.740544	1.85627	-0.398941	0.689937
ASCL5	23.5248	-0.0788028	0.603492	-0.130578	0.896109	0.977906
TMEM9	2639.52	0.490281	0.165096	2.96967	0.00298123	0.173881
IGFN1	0.542605	0.923042	3.06757	0.300903	0.763489
PKP1	0.209116	-0.308085	3.44864	-0.0893353	0.928815
TNNT2	0.267221	1.07488	3.44845	0.311698	0.75527
LAD1	5.69751	0.0928356	0.839239	0.110619	0.911919	0.980712
TNNI1	0.348592	0.445591	3.36039	0.132601	0.894509
PHLDA3	170.032	0.770105	0.387181	1.98901	0.0467005	0.401785
CSRP1	9464.63	0.161658	0.145067	1.11437	0.265121	0.696506
NAV1	495.947	-0.202654	0.194629	-1.04123	0.297768	0.720475
IPO9	4557.07	0.0279346	0.118686	0.235366	0.813925	0.957326
SHISA4	3131.58	1.37335	0.526817	2.60687	0.00913732	0.242437
LMOD1	29.3788	0.624747	0.588013	1.06247	0.288021	0.713555
TIMM17A	966.147	0.170639	0.19613	0.870028	0.384285	0.778736
RNPEP	7555.14	-0.00225942	0.210997	-0.0107083	0.991456	0.998437
ELF3	44.1948	0.536941	0.364219	1.47423	0.140421	0.570816
GPR37L1	98.0097	-0.390931	0.250777	-1.55888	0.119025	0.541805
ARL8A	6185.89	-0.286286	0.126403	-2.26487	0.0235205	0.323909
PTPN7	12960.4	0.0358556	0.145802	0.24592	0.805744	0.95524
LGR6	1824.27	0.573557	0.244035	2.3503	0.018758	0.31006
UBE2T	105.395	0.253898	0.32882	0.772148	0.440027	0.810045
PPP1R12B	4532.55	-0.516688	0.212151	-2.43548	0.0148722	0.283845
SYT2	136.817	-0.498665	0.245571	-2.03063	0.0422926	0.38964
KDM5B	2946.17	-0.448067	0.152268	-2.94262	0.00325452	0.182497
RABIF	1613.92	-0.18615	0.119559	-1.55698	0.119475	0.541962
KLHL12	2669.85	-0.0653675	0.1177	-0.555374	0.578639	0.87576
ADIPOR1	103217	0.958036	0.377028	2.54102	0.011053	0.261059
CYB5R1	4240.64	0.200526	0.162749	1.23212	0.217904	0.656077
TMEM183A	6067.96	0.464467	0.147434	3.15034	0.00163079	0.139004
PPFIA4	275.399	0.44865	0.274158	1.63646	0.101743	0.514941
MYOG	0.924789	-1.196	1.87192	-0.638917	0.522877
ADORA1	40.6248	-0.246795	0.422033	-0.584777	0.558697	0.868162
MYBPH	166.988	0.145163	0.521143	0.278547	0.780593	0.946143
CHI3L1	8864.36	-0.234078	0.62915	-0.372054	0.709853	0.923312
CHIT1	187.815	0.757819	0.393248	1.92707	0.0539705	0.41507
BTG2	19433.4	-0.19452	0.0948857	-2.05004	0.0403601	0.383881
FMOD	0.734009	-2.2338	2.78675	-0.80158	0.422796
PRELP	0.060244	0.241499	3.44864	0.0700275	0.944172
ATP2B4	11261.7	-0.0908267	0.153803	-0.59054	0.554829	0.866005
LAX1	2078.64	0.179203	0.181806	0.985686	0.324287	0.737881
ZC3H11A	18.8415	-0.0207025	0.361012	-0.0573457	0.95427	0.987475
ZBED6	10.4121	-0.912412	0.67787	-1.346	0.178303	0.621433
SNRPE	426.65	0.322605	0.301898	1.06859	0.285254	0.710801
SOX13	1217.25	0.216136	0.212954	1.01494	0.310135	0.728499
ETNK2	105.637	0.0125698	0.225691	0.0556948	0.955585	0.987499
REN	0.714209	1.87832	2.64034	0.711395	0.47684
KISS1	0.404684	0.538918	3.44721	0.156334	0.875769
GOLT1A	7.70276	-0.00762557	0.831146	-0.00917477	0.99268	0.998437
PLEKHA6	74.0076	-0.0587612	0.392573	-0.149682	0.881015	0.973142
PPP1R15B	5010.01	-0.247574	0.221848	-1.11596	0.264439	0.695505
PIK3C2B	2871.15	0.133745	0.18206	0.734618	0.462572	0.821769
MDM4	11774.2	-0.087639	0.116034	-0.755287	0.450077	0.814768
LRRN2	941.714	0.0424048	0.220426	0.192377	0.847447	0.965572
NFASC	28.5573	-0.0850862	0.515638	-0.165011	0.868935	0.970281
CNTN2	11.3788	-0.508582	0.642102	-0.792059	0.428326	0.803142
TMEM81	409.494	0.188639	0.185701	1.01582	0.309714	0.728499
RBBP5	2556.28	-0.227604	0.0954923	-2.38348	0.01715	0.297537
DSTYK	2814.74	-0.217541	0.112656	-1.93102	0.0534803	0.414725
TMCC2	11950.1	1.66091	0.562426	2.95312	0.00314578	0.178673
NUAK2	14123.2	-0.360954	0.17599	-2.05099	0.0402678	0.383881
KLHDC8A	339.769	1.14906	0.431133	2.66522	0.00769387	0.23201
LEMD1	1.36874	2.86362	1.78918	1.60052	0.109484
CDK18	368.998	0.249193	0.176771	1.4097	0.158629	0.599079
ELK4	2807.68	0.0148764	0.229553	0.0648057	0.948329	0.986942
SLC45A3	1817.34	-0.14169	0.399764	-0.354435	0.723013	0.926739
NUCKS1	4681.64	0.10068	0.141362	0.712215	0.476332	0.828703
SLC41A1	1768.64	-0.0103393	0.158426	-0.0652626	0.947965	0.986942
PM20D1	96.059	0.766568	0.389618	1.96749	0.0491269	0.404944
SLC26A9	0.367909	1.47232	3.44608	0.427246	0.6692
FAM72A	12.2004	0.688503	0.567158	1.21395	0.224766	0.663326
AVPR1B	2.96045	-0.914433	1.17064	-0.781141	0.43472
CTSE	266.856	2.24404	0.854413	2.62641	0.00862906	0.238899
SRGAP2	4163.99	-0.105506	0.168497	-0.626162	0.531209	0.8543
IKBKE	8570.84	0.254049	0.14578	1.74269	0.081387	0.479182
C1orf147	257.01	0.163186	0.154068	1.05919	0.289515	0.714691
RASSF5	38309.4	-0.339974	0.111248	-3.056	0.00224313	0.157508
EIF2D	4035.65	0.150593	0.118877	1.2668	0.205228	0.645079
DYRK3	227.674	0.819518	0.377068	2.17339	0.0297506	0.347777
MAPKAPK2	22900.5	0.0517524	0.169335	0.305621	0.759893	0.94236
IL10	22.7527	0.083061	0.451292	0.184052	0.853973	0.966842
IL19	11.3081	0.494343	0.598166	0.82643	0.40856	0.789305
IL20	0.11759	0.516295	3.44864	0.14971	0.880993
IL24	250.655	-0.0296866	0.229415	-0.129401	0.89704	0.977906
PIGR	8.31012	1.19043	0.704026	1.69088	0.0908589	0.498453
FCAMR	0.457113	-0.274588	2.78051	-0.0987546	0.921333
C1orf116	216.725	0.791981	0.390934	2.02587	0.0427783	0.390622
YOD1	1429.05	0.965862	0.402152	2.40174	0.0163175	0.293047
PFKFB2	738.324	-0.466424	0.242935	-1.91995	0.0548637	0.41809
C4BPB	18.4047	0.727543	0.594608	1.22357	0.221116	0.659405
C4BPA	813.417	-0.110303	0.878428	-0.125569	0.900073	0.977971
CD55	10130.2	-0.364431	0.245981	-1.48154	0.138462	0.568273
CR2	411.495	0.0186641	0.246402	0.0757466	0.939621	0.986126
CR1	6375.37	-0.492692	0.30472	-1.61687	0.105907	0.523097
CR1L	69.0478	0.437768	0.404528	1.08217	0.279177	0.705484
CD46	15015.8	-0.462921	0.268126	-1.72651	0.0842564	0.482594
CD34	48.4237	0.295619	0.431962	0.684363	0.493746	0.838414
PLXNA2	665.684	-0.543343	0.26525	-2.04842	0.0405191	0.383881
CAMK1G	0.492005	-2.3765	3.39395	-0.700216	0.483793
LAMB3	169.988	0.637607	0.311293	2.04826	0.040535	0.383881
G0S2	260.419	1.15053	0.46441	2.47739	0.0132347	0.277948
HSD11B1	18.0074	0.365741	0.603674	0.605859	0.544608	0.860088
TRAF3IP3	18267.7	0.0470672	0.100351	0.469026	0.639051	0.897971
C1orf74	465.947	0.119008	0.184906	0.643614	0.519825	0.847658
IRF6	80.2615	0.995619	0.443646	2.24417	0.0248213	0.329213
HHAT	206.506	-0.122463	0.247128	-0.495545	0.620216	0.891148
KCNH1	3.16802	0.412361	1.05902	0.389378	0.696996
RCOR3	1898.94	-0.0860391	0.166104	-0.517985	0.604469	0.886883
TRAF5	3543.75	-0.00483332	0.197909	-0.024422	0.980516	0.995128
RD3	2.15515	0.60855	1.61206	0.377498	0.705803
SLC30A1	1387.68	0.0487918	0.307402	0.158723	0.873887	0.97228
NEK2	63.9747	1.51679	0.573686	2.64394	0.00819466	0.236458
LPGAT1	5448.54	-0.43295	0.239353	-1.80884	0.0704764	0.454258
INTS7	1137.26	-0.0461303	0.171805	-0.268503	0.788312	0.949212
DTL	112.8	0.219564	0.488427	0.449534	0.653046	0.904003
PPP2R5A	7659.86	-0.210196	0.142855	-1.47139	0.141185	0.572623
NENF	1669.97	0.320322	0.232751	1.37624	0.168746	0.608894
ATF3	307.233	0.0398352	0.357156	0.111535	0.911192	0.980235
FAM71A	0.152358	-1.75805	3.43415	-0.511931	0.608699
BATF3	323.242	0.0620567	0.220621	0.281282	0.778494	0.945168
NSL1	1807.21	-0.106977	0.160469	-0.666648	0.504997	0.843902
TATDN3	952.487	-0.0337061	0.116101	-0.290318	0.771573	0.943153
FLVCR1	842.258	-0.122623	0.14527	-0.844104	0.398611	0.783
VASH2	46.4574	-0.549359	0.375087	-1.46462	0.143025	0.576048
ANGEL2	1590.99	-0.0454397	0.264404	-0.171857	0.86355	0.968499
RPS6KC1	973.92	-0.194748	0.198735	-0.979937	0.327117	0.740578
PROX1	0.699693	0.261144	2.3664	0.110355	0.912128
SMYD2	2064.26	0.234224	0.199445	1.17438	0.240243	0.674775
PTPN14	43.5819	0.155857	0.358642	0.434575	0.663871	0.909125
CENPF	150.329	-0.0864228	0.303857	-0.284419	0.776089	0.944411
KCTD3	137.071	-0.0206931	0.348222	-0.0594251	0.952614	0.987079
USH2A	1.26221	-0.364865	1.61007	-0.226615	0.820723
ESRRG	0.175017	-1.1738	3.44337	-0.340887	0.733189
GPATCH2	341.348	0.0120158	0.276357	0.0434792	0.96532	0.991058
SPATA17	0.563748	2.03373	2.6601	0.764533	0.44455
RRP15	326.149	-0.0173209	0.27575	-0.062814	0.949915	0.986942
TGFB2	8.58051	0.342459	0.833313	0.410962	0.681101	0.915203
LYPLAL1	428.019	-0.0262869	0.222602	-0.118089	0.905997	0.97936
SLC30A10	1.63769	1.65469	1.44521	1.14495	0.25223
BPNT1	1415.63	0.241249	0.17575	1.37268	0.169851	0.610623
IARS2	3141.12	-0.0882855	0.153281	-0.575972	0.564634	0.870911
RAB3GAP2	2199.95	-0.215388	0.177595	-1.21281	0.225203	0.663326
MARK1	6.55336	-0.0459776	0.995294	-0.046195	0.963155	0.990866
C1orf115	288.269	0.132842	0.201298	0.659925	0.509302	0.846103
HLX	3783.9	0.014325	0.325039	0.0440715	0.964847	0.991058
DUSP10	530.348	0.323903	0.128201	2.52653	0.0115195	0.265115
HHIPL2	14.0142	-0.420587	0.460564	-0.9132	0.361137	0.765917
TAF1A	140.051	-0.0952702	0.222575	-0.428036	0.668625	0.911616
MIA3	3033.72	-0.337139	0.112189	-3.00509	0.00265499	0.169394
AIDA	1653.9	0.224305	0.194378	1.15396	0.248517	0.681385
BROX	2628.77	-0.322253	0.225992	-1.42595	0.153883	0.592238
FAM177B	47.9371	0.231644	0.388247	0.596641	0.550747	0.863749
DISP1	339.668	0.0223636	0.173212	0.129111	0.89727	0.977906
TLR5	1911.35	-0.177291	0.301885	-0.587279	0.557016	0.867903
SUSD4	494.562	0.212487	0.304463	0.697908	0.485235	0.833153
CAPN8	38.344	-0.539319	0.59591	-0.905035	0.365447	0.768315
CAPN2	23060.7	0.182712	0.134194	1.36156	0.173337	0.613525
TP53BP2	1577.39	-0.371216	0.16268	-2.28188	0.0224964	0.322556
FBXO28	1801.66	-0.113194	0.212068	-0.533759	0.593508	0.882611
DEGS1	3336.5	-0.187767	0.160639	-1.16887	0.242455	0.676069
NVL	1242.74	-0.0140192	0.129128	-0.108568	0.913545	0.980964
CNIH4	1935.26	0.166277	0.19072	0.871836	0.383298	0.777955
WDR26	10661.1	-0.0068668	0.180535	-0.0380359	0.969659	0.991821
CNIH3	246.268	0.696016	0.352658	1.97363	0.0484241	0.404944
DNAH14	35.3219	-0.30853	0.402563	-0.766413	0.44343	0.811477
LBR	7701.31	-0.463721	0.239178	-1.93881	0.052524	0.413323
ENAH	17.6321	0.264473	0.441819	0.5986	0.54944	0.863457
SRP9	3097.93	0.0679016	0.287603	0.236094	0.813359	0.95712
EPHX1	1506.03	-0.00622908	0.159102	-0.0391514	0.96877	0.991753
TMEM63A	21941.1	-0.0156024	0.155899	-0.10008	0.920281	0.98236
LEFTY1	56.4013	0.944307	0.396628	2.38084	0.0172734	0.297873
PYCR2	4094.94	0.194785	0.151465	1.28601	0.19844	0.637961
LEFTY2	19.6918	0.393814	0.574534	0.685448	0.493061	0.838178
SDE2	1469.85	-0.216689	0.171549	-1.26313	0.206544	0.646145
ACBD3	1368.21	-0.00331368	0.154344	-0.0214694	0.982871	0.99602
MIXL1	46.4702	0.12297	0.509912	0.24116	0.809431	0.95634
LIN9	101.844	0.344589	0.367981	0.936431	0.349051	0.757195
PARP1	9708.93	-0.0501373	0.185898	-0.269703	0.787389	0.948805
ITPKB	21542.2	-0.11428	0.129811	-0.880356	0.378667	0.775545
PSEN2	86.2959	0.128162	0.23116	0.554431	0.579284	0.87618
CDC42BPA	102.333	0.401026	0.324307	1.23656	0.216249	0.654785
ZNF678	188.684	-0.104682	0.327398	-0.31974	0.749165	0.937893
SNAP47	2879.49	0.259719	0.13477	1.92712	0.0539648	0.41507
JMJD4	1094.05	0.404224	0.228894	1.76598	0.0773985	0.469589
PRSS38	1.18126	-1.44601	2.004	-0.721563	0.470563
WNT9A	40.8678	-0.066824	0.346559	-0.192822	0.847099	0.965497
WNT3A	0.935277	-1.91252	2.00339	-0.954641	0.339759
ARF1	44674.6	0.0120553	0.128607	0.0937368	0.925318	0.983155
C1orf35	2013.12	0.18052	0.179972	1.00305	0.315838	0.731622
MRPL55	2606.19	0.290871	0.200876	1.44802	0.147613	0.581347
GUK1	103963	1.02327	0.366542	2.79168	0.0052435	0.210133
GJC2	404.725	1.52741	0.428496	3.56459	0.000364429	0.0841302
IBA57	2599.43	0.320234	0.20516	1.5609	0.118548	0.541414
OBSCN	5195.72	-0.217869	0.278241	-0.783024	0.433613	0.805282
TRIM11	9095.2	0.285475	0.192945	1.47956	0.13899	0.568581
TRIM17	573.539	0.0442586	0.180614	0.245045	0.806422	0.955499
RNF187	24407.7	0.694315	0.313998	2.21121	0.0270215	0.337467
RHOU	900.668	-0.0559919	0.221093	-0.253251	0.800074	0.954089
TMEM78	0.285691	1.23243	3.44806	0.357428	0.720771
RAB4A	1132.81	0.185278	0.157921	1.17323	0.240704	0.674866
CCSAP	922.255	-0.398121	0.26223	-1.51821	0.12896	0.554958
ACTA1	8.62503	0.409483	0.718444	0.569958	0.568706	0.872162
NUP133	2577.4	-0.129729	0.103452	-1.254	0.209842	0.649202
ABCB10	1196.68	0.138792	0.252242	0.550235	0.582158	0.87719
TAF5L	1622.71	-0.00302574	0.146747	-0.0206187	0.98355	0.996083
URB2	677.464	-0.071235	0.168835	-0.421921	0.673083	0.91316
GALNT2	5250.17	0.239981	0.170403	1.40832	0.159037	0.599079
PGBD5	34.5561	-0.580489	0.495252	-1.17211	0.241153	0.674866
COG2	1416.23	-0.139458	0.112924	-1.23496	0.216844	0.655405
AGT	41.6575	-0.357715	0.311012	-1.15016	0.250076	0.683154
CAPN9	0.819563	0.93561	2.13583	0.438055	0.661347
C1orf198	570.12	0.303612	0.201358	1.50782	0.1316	0.559179
TTC13	2224.18	0.0986294	0.193691	0.509211	0.610604	0.887367
ARV1	320.155	0.308553	0.268317	1.14996	0.25016	0.683154
FAM89A	309.363	0.5206	0.187314	2.77928	0.0054479	0.211839
TRIM67	6.68062	-0.531431	0.991858	-0.535793	0.592102	0.882467
C1orf131	528.174	-0.0865122	0.167841	-0.515441	0.606245	0.887011
GNPAT	2678.91	-0.0850515	0.110555	-0.769316	0.441706	0.81053
EXOC8	1338.51	-0.455302	0.297696	-1.52942	0.126161	0.551034
SPRTN	471.414	-0.185868	0.165709	-1.12166	0.262009	0.693058
EGLN1	3875.77	-0.154537	0.332128	-0.465294	0.641721	0.898636
TSNAX	1085.1	-0.0407719	0.312613	-0.130423	0.896232	0.977906
TSNAX-DISC1	2.69778	-0.659999	1.1945	-0.552532	0.580584
DISC1	959.193	-0.494393	0.23742	-2.08236	0.0373099	0.375071
SIPA1L2	1648.8	-0.695412	0.311522	-2.2323	0.025595	0.334559
MAP10	114.507	0.329705	0.289532	1.13875	0.254806	0.687084
NTPCR	1308.23	0.364835	0.164427	2.21882	0.0264989	0.337123
KCNK1	10.5605	0.311491	0.881943	0.353187	0.723948	0.926739
SLC35F3	65.8502	0.468607	0.386689	1.21184	0.225573	0.663326
COA6	404.526	0.279911	0.202686	1.38101	0.167276	0.608134
TARBP1	2165.13	0.0679341	0.169688	0.400346	0.688901	0.917232
IRF2BP2	7442.22	0.102879	0.176737	0.582099	0.5605	0.8692
TOMM20	4515.89	0.147374	0.164337	0.896778	0.369837	0.77128
RBM34	67.7762	-0.30492	0.237536	-1.28368	0.199255	0.639161
ARID4B	3780.79	-0.198799	0.15305	-1.29892	0.193971	0.634807
GGPS1	802.376	-0.070375	0.148938	-0.472511	0.636562	0.897362
TBCE	150.367	0.121456	0.178762	0.679427	0.496868	0.839369
B3GALNT2	627.375	-0.0416449	0.205291	-0.202858	0.839246	0.963901
GNG4	7.53427	-0.699006	1.31894	-0.529976	0.596129	0.883901
LYST	10051	-0.39327	0.260259	-1.51107	0.130771	0.557225
NID1	501.593	0.0287416	0.414862	0.0692798	0.944767	0.986942
GPR137B	841.444	-0.109034	0.21353	-0.510629	0.609611	0.887251
EDARADD	235.393	0.0424491	0.245227	0.173101	0.862572	0.968375
LGALS8	3473.62	-0.143269	0.202092	-0.708932	0.478367	0.830141
HEATR1	1786.04	-0.0293416	0.135492	-0.216556	0.828554	0.960615
ACTN2	1.30512	-1.17674	2.03651	-0.577822	0.563384
MTR	2111.81	-0.0202312	0.198137	-0.102107	0.918672	0.982111
RYR2	43.1067	2.19916	0.552603	3.97964	6.90183e-05	0.0581093
CHRM3	7.42044	-0.330984	0.650007	-0.509201	0.610612	0.887367
FMN2	0.173596	-1.93672	3.42576	-0.56534	0.571842
GREM2	51.6554	0.151088	0.394698	0.382794	0.701873	0.920633
RGS7	9.71932	0.0102467	0.75094	0.0136452	0.989113	0.997898
FH	1819.08	-0.038858	0.132509	-0.293248	0.769333	0.943153
KMO	313.475	-0.00899767	0.28212	-0.0318931	0.974557	0.992638
OPN3	222.858	0.255493	0.226377	1.12862	0.259058	0.691414
CHML	217.221	0.0364309	0.422458	0.0862356	0.931279	0.984667
WDR64	3.68628	-1.28027	0.996404	-1.28489	0.19883
EXO1	55.983	0.446062	0.475651	0.937792	0.348351	0.756249
MAP1LC3C	0.965463	-1.10862	1.8528	-0.598351	0.549606
PLD5	2.22173	0.442054	1.62171	0.272585	0.785172
CEP170	788.781	-0.431498	0.261533	-1.64988	0.0989684	0.510096
SDCCAG8	544.093	-0.193234	0.149147	-1.29559	0.195117	0.636007
AKT3	1526.97	-0.140877	0.197397	-0.713675	0.475428	0.828183
ZBTB18	6164.68	-0.469867	0.219535	-2.14028	0.0323318	0.358584
C1orf100	19.813	-0.00104787	0.459677	-0.00227957	0.998181	0.999366
DESI2	1380.65	0.115015	0.257111	0.447334	0.654634	0.905203
COX20	183.619	0.0210682	0.315109	0.0668602	0.946693	0.986942
HNRNPU	16666.4	-0.286404	0.133749	-2.14135	0.0322458	0.358584
RP11-156E8.1	29.9022	0.247737	0.360006	0.688146	0.491361	0.837044
EFCAB2	230.662	-0.0384642	0.212614	-0.180911	0.856437	0.967115
KIF26B	43.9699	0.444915	0.428809	1.03756	0.299475	0.72137
SMYD3	688.933	0.0309864	0.156236	0.19833	0.842787	0.964339
TFB2M	391.502	0.208104	0.183147	1.13627	0.255843	0.688713
CNST	2151.58	-0.159668	0.165944	-0.96218	0.335959	0.747487
SCCPDH	685.198	0.0130782	0.212197	0.0616324	0.950856	0.986942
AHCTF1	2890.87	-0.520046	0.248965	-2.08883	0.036723	0.372777
ZNF670	74.3774	-0.264814	0.390571	-0.678017	0.497761	0.840023
ZNF695	0.951363	2.75145	1.89834	1.4494	0.147227
ZNF669	356.524	-0.0808668	0.115413	-0.700675	0.483506	0.831581
C1orf229	0.505153	1.84845	3.09201	0.597813	0.549965
ZNF124	299.589	-0.0340324	0.203361	-0.167349	0.867095	0.969507
ZNF496	3209.29	0.0829679	0.170355	0.487029	0.626237	0.893564
NLRP3	2830.48	0.0365889	0.194767	0.187859	0.850987	0.96626
OR2B11	33.5685	-0.154638	0.454684	-0.340099	0.733782	0.932695
GCSAML	96.7629	-0.46082	0.440963	-1.04503	0.296009	0.719292
OR2C3	9.46948	1.04597	0.824602	1.26846	0.204635	0.644149
OR2G2	0.338027	0.250495	3.44845	0.0726399	0.942093
OR13G1	0.0702007	0.241499	3.44864	0.0700275	0.944172
OR11L1	0.390089	1.54536	3.22583	0.479058	0.631898
TRIM58	35437.5	1.74365	0.527805	3.30359	0.000954542	0.115922
OR2W3	7785.8	1.76572	0.562989	3.13632	0.0017108	0.141227
OR2T8	75.1199	1.51362	0.649963	2.32877	0.019871	0.313735
OR2AJ1	0.507328	1.85863	3.0681	0.60579	0.544654
OR2L13	4.27547	-1.22701	0.900422	-1.36271	0.172974
OR2L8	0.118391	-0.0332928	3.44864	-0.0096539	0.992297
OR2AK2	0.898042	-3.89674	2.91383	-1.33732	0.181117
OR2L5	0.531573	-2.36286	2.27604	-1.03814	0.299203
OR2L2	3.56822	-0.648553	1.01262	-0.640469	0.521868
OR2L3	1.11166	-1.07203	1.6979	-0.631388	0.527787
OR2M2	0.0335597	0.104101	3.44864	0.0301862	0.975919
OR2M3	0.173639	-0.308085	3.44864	-0.0893353	0.928815
OR2M4	0.229745	-2.33642	3.41029	-0.685108	0.493276
OR2T33	5.1966	1.5466	0.947955	1.63151	0.102783	0.517109
OR2T12	0.583818	-0.106054	1.97559	-0.0536819	0.957189
OR2T4	0.0627866	0.241499	3.44864	0.0700275	0.944172
OR2T7	0.0560493	-0.857676	3.44864	-0.2487	0.803593
OR2T2	0.201395	-0.308085	3.44864	-0.0893353	0.928815
OR2T3	1.69513	1.80157	1.65626	1.08773	0.276712
OR2G6	0.446927	1.71413	2.75893	0.621302	0.534401
OR2T29	0.133119	0.516295	3.44864	0.14971	0.880993
OR2T34	0.566369	0.312813	2.17562	0.143781	0.885673
OR2T10	0.560437	0.983985	2.70398	0.363902	0.715931
OR2T11	0.491145	-0.196955	2.73368	-0.0720477	0.942564
OR2T35	0.104407	-1.2709	3.44596	-0.368807	0.712271
LYPD8	11.5872	0.771874	0.882499	0.874646	0.381766	0.777139
SH3BP5L	13575.3	0.0161254	0.202797	0.079515	0.936623	0.985521
ZNF672	9369.74	0.243192	0.165952	1.46543	0.142803	0.576048
ZNF692	4147.76	0.142172	0.150877	0.9423	0.346039	0.754949
PGBD2	466.943	0.120136	0.219979	0.546125	0.58498	0.878879
TUBB8	66.897	0.945094	0.924359	1.02243	0.306577	0.725864
ZMYND11	1414.81	-0.194399	0.259056	-0.750412	0.453007	0.817386
DIP2C	359.458	-0.258692	0.20531	-1.26001	0.207666	0.64743
LARP4B	7362.63	-0.0915481	0.128935	-0.710033	0.477684	0.829571
GTPBP4	1469.43	0.0848217	0.0890187	0.952852	0.340665	0.752228
IDI2	4.51066	-0.780111	0.886489	-0.88	0.378859	0.775545
IDI1	1410.48	0.225283	0.296197	0.760584	0.446906	0.813289
WDR37	5121.98	0.0141907	0.126833	0.111885	0.910914	0.980073
ADARB2	8.24795	0.994272	0.865121	1.14929	0.250438	0.683155
PFKP	6083.92	0.175754	0.147479	1.19173	0.233368	0.6697
PITRM1	2801.09	-0.0561513	0.131104	-0.428295	0.668437	0.911616
KLF6	33851.2	-0.259939	0.137626	-1.88873	0.0589274	0.429395
AKR1E2	70.9393	-0.426921	0.308188	-1.38526	0.165971	0.607247
AKR1C1	73.07	-0.580665	0.330205	-1.7585	0.0786633	0.471831
AKR1C2	4.84398	0.341359	0.920179	0.37097	0.71066	0.92336
AKR1C3	236.784	0.317356	0.424714	0.747223	0.454929	0.818838
AKR1C4	5.34961	0.431053	0.763517	0.564562	0.572372	0.873479
TUBAL3	0.477615	1.79903	3.1129	0.577926	0.563314
NET1	436.011	-0.151246	0.261961	-0.577358	0.563698	0.870262
CALML3	0.134317	0.516295	3.44864	0.14971	0.880993
ASB13	1705.44	0.177757	0.128143	1.38718	0.165388	0.606747
GDI2	13770.6	-0.166459	0.135003	-1.233	0.217574	0.655885
ANKRD16	635.176	0.199699	0.204213	0.977898	0.328125	0.740998
IL15RA	1497.47	0.185296	0.159169	1.16414	0.244366	0.677438
IL2RA	729.946	-0.412851	0.228325	-1.80817	0.0705799	0.454258
RBM17	2781.37	-0.105435	0.0809728	-1.3021	0.192881	0.634061
PFKFB3	7656.31	0.11644	0.221483	0.525728	0.599077	0.884623
PRKCQ	4111.74	-0.0593984	0.148603	-0.399713	0.689368	0.917509
SFMBT2	1722.81	-0.226258	0.19596	-1.15461	0.24825	0.680952
ITIH5	0.981084	2.81633	2.79328	1.00825	0.313335
ITIH2	112.003	-0.491183	0.273086	-1.79864	0.0720753	0.458584
KIN	833.761	-0.121038	0.145291	-0.833068	0.404806	0.786172
TAF3	1706.99	-0.198306	0.162395	-1.22113	0.222035	0.660669
GATA3	2815.58	-0.14617	0.189551	-0.771142	0.440623	0.81016
CELF2	20562.8	-0.34196	0.129349	-2.6437	0.00820042	0.236458
USP6NL	558.741	-0.0820402	0.179401	-0.4573	0.647455	0.901758
ECHDC3	316.999	0.0753894	0.277758	0.271421	0.786067	0.948249
PROSER2	409.366	0.163652	0.327542	0.499636	0.617332	0.890509
UPF2	3529.81	-0.335928	0.152101	-2.20858	0.0272039	0.338159
DHTKD1	2734.64	-0.340132	0.149977	-2.26789	0.023336	0.32333
SEC61A2	807.355	-0.0811864	0.170636	-0.475787	0.634226	0.896113
NUDT5	3694.11	-0.110236	0.107266	-1.02768	0.304098	0.725493
CDC123	5049.53	-0.117065	0.14257	-0.821102	0.411588	0.790275
CAMK1D	10962.4	-0.382994	0.192924	-1.98521	0.0471214	0.401785
CCDC3	24.065	0.61167	0.513227	1.19181	0.233336	0.6697
OPTN	8145.24	0.42067	0.216058	1.94702	0.0515324	0.411368
MCM10	75.9468	0.361669	0.544454	0.664279	0.506511	0.844846
UCMA	0.284753	1.07488	3.44845	0.311698	0.75527
PHYH	356.465	-0.0424441	0.177404	-0.239252	0.81091	0.956532
SEPHS1	1668.81	0.0583396	0.131688	0.443015	0.657755	0.90659
BEND7	130.709	-0.477937	0.510889	-0.9355	0.349531	0.757317
PRPF18	89.891	-0.0366631	0.284325	-0.128948	0.897399	0.977906
RP11-295P9.3	1420.49	-0.107285	0.132316	-0.810825	0.417466	0.79456
FRMD4A	759.805	0.545541	0.294359	1.85332	0.0638371	0.441401
FAM107B	8020.03	-0.248852	0.177583	-1.40133	0.161114	0.60383
CDNF	35.5128	-0.0865009	0.387756	-0.223081	0.823473	0.959645
HSPA14	356.371	0.211535	0.310635	0.680976	0.495886	0.839223
SUV39H2	253.785	-0.296498	0.248255	-1.19433	0.23235	0.669005
DCLRE1C	2990.61	-0.159259	0.130876	-1.21687	0.223655	0.662526
MEIG1	3.61474	2.49346	1.06444	2.3425	0.0191549
OLAH	13.8485	0.48875	0.803568	0.608224	0.543039	0.859404
ACBD7	26.6257	0.120963	0.488301	0.247722	0.804349	0.955036
RPP38	793.945	0.0650786	0.131816	0.493708	0.621513	0.891148
NMT2	1858.38	-0.270353	0.178607	-1.51368	0.130107	0.555746
FAM171A1	662.262	-0.295393	0.161919	-1.82433	0.0681028	0.447752
ITGA8	4.99141	0.176454	1.24423	0.141818	0.887224	0.975034
PTER	622.258	-0.0767287	0.263327	-0.291382	0.770759	0.943153
C1QL3	54.2873	0.356472	0.556963	0.640028	0.522155	0.84908
RSU1	5732.64	-0.00238873	0.153015	-0.0156111	0.987545	0.997281
CUBN	446.905	0.0810495	0.309859	0.261569	0.793654	0.952105
TRDMT1	549.643	-0.0889311	0.224955	-0.395328	0.692601	0.918579
VIM	36687.4	-0.312632	0.173587	-1.80101	0.0717011	0.457334
ST8SIA6	265.204	0.443428	0.235122	1.88595	0.0593019	0.4303
STAM	701.969	-0.154599	0.162211	-0.953074	0.340552	0.752095
TMEM236	12.8362	-0.476865	0.485045	-0.983135	0.325541	0.738848
MRC1	39.1357	0.206427	0.385504	0.535475	0.592322	0.882517
SLC39A12	0.0335597	0.104101	3.44864	0.0301862	0.975919
CACNB2	159.646	-0.0197123	0.242544	-0.081273	0.935225	0.985333
NSUN6	496.79	-0.0776068	0.204324	-0.379822	0.704078	0.920989
ARL5B	686.918	0.0783026	0.291621	0.268509	0.788308	0.949212
MALRD1	1.53699	0.0251479	1.64793	0.0152603	0.987825
PLXDC2	4931.55	-0.45119	0.235435	-1.9164	0.0553137	0.418402
NEBL	307.448	-0.334571	0.807427	-0.414366	0.678606	0.915039
SKIDA1	11.92	0.964962	0.614521	1.57027	0.116353	0.537898
MLLT10	1368.48	-0.197616	0.189643	-1.04204	0.297392	0.720475
DNAJC1	1304.97	0.312323	0.153182	2.0389	0.04146	0.386931
EBLN1	0	0	0	0	1
COMMD3	500.309	0.441396	0.265572	1.66206	0.096501	0.507453
BMI1	875.303	-0.118731	0.294735	-0.402841	0.687065	0.91619
SPAG6	19.4052	-0.73596	0.564603	-1.3035	0.192404	0.633444
PIP4K2A	18494.8	0.166679	0.182467	0.913476	0.360992	0.765917
ARMC3	25.171	0.879219	0.608549	1.44478	0.14852	0.583187
MSRB2	1412.95	-0.180094	0.255651	-0.704451	0.481152	0.831226
PTF1A	0.060244	0.241499	3.44864	0.0700275	0.944172
C10orf67	2.03026	-0.441047	1.30238	-0.338646	0.734876
OTUD1	2028.29	-0.18723	0.209875	-0.892101	0.372339	0.772696
KIAA1217	3.64711	-1.25679	1.10684	-1.13548	0.256175
ARHGAP21	679.702	-0.46749	0.238109	-1.96335	0.0496058	0.405719
PRTFDC1	41.5944	0.572565	0.458577	1.24857	0.211823	0.650269
ENKUR	124.691	-0.292728	0.383828	-0.762654	0.44567	0.813057
THNSL1	320.216	-0.0109749	0.28381	-0.0386701	0.969153	0.991753
GPR158	0.29111	-1.23193	3.43299	-0.358851	0.719707
MYO3A	2.55439	1.20116	1.63198	0.736016	0.461721
GAD2	0.138066	0.516295	3.44864	0.14971	0.880993
APBB1IP	20570.2	-0.543333	0.215229	-2.52444	0.0115881	0.265115
PDSS1	271.049	0.243365	0.218723	1.11266	0.265853	0.696591
ABI1	5133.69	-0.261436	0.187824	-1.39192	0.163947	0.606507
ANKRD26	334.668	-0.0783048	0.186034	-0.420917	0.673815	0.913721
YME1L1	7741.99	-0.120794	0.113881	-1.0607	0.288825	0.713611
MASTL	304.399	-0.228469	0.227842	-1.00275	0.31598	0.731681
ACBD5	1591.53	-0.127046	0.173233	-0.733382	0.463326	0.821922
PTCHD3	0.662639	0.567244	3.00561	0.188728	0.850306
RAB18	1597.08	0.00801188	0.311546	0.0257165	0.979483	0.99489
MKX	4.02952	-0.762322	1.27847	-0.596277	0.55099
MPP7	1143.96	-0.219735	0.256246	-0.857514	0.391161	0.781192
WAC	8094.04	-0.356125	0.173797	-2.04908	0.0404539	0.383881
BAMBI	111.416	0.154932	0.416276	0.372187	0.709754	0.923312
SVIL	4656.37	-0.823125	0.228402	-3.60384	0.000313555	0.0793467
MTPAP	736.237	-0.174741	0.190305	-0.918215	0.358506	0.764724
MAP3K8	2527.08	-0.0123067	0.159558	-0.0771298	0.93852	0.985898
ZNF438	1434.06	-0.351904	0.249646	-1.40962	0.158653	0.599079
ZEB1	604.841	-0.457145	0.323565	-1.41284	0.157703	0.598541
ARHGAP12	596.435	-0.1249	0.318166	-0.392563	0.694642	0.918949
KIF5B	2302.61	-0.159848	0.242078	-0.660313	0.509053	0.846103
EPC1	2898.18	-0.2689	0.17393	-1.54602	0.1221	0.545699
CCDC7	127.126	0.246837	0.271639	0.908692	0.363513	0.76718
ITGB1	8944.37	0.0798892	0.221012	0.361469	0.717749	0.92579
NRP1	113.859	0.326928	0.396917	0.823668	0.410128	0.789486
PARD3	171.012	0.141017	0.374785	0.376262	0.706722	0.922172
CUL2	1326.78	-0.0828805	0.190727	-0.43455	0.663889	0.909125
CREM	408.857	0.0958057	0.169078	0.566638	0.57096	0.873008
CCNY	10372.6	0.0708868	0.137569	0.515282	0.606356	0.887011
GJD4	2.01284	-0.102103	1.63495	-0.0624503	0.950204
FZD8	34.9843	-0.359539	0.541759	-0.663651	0.506914	0.845131
ANKRD30A	0.240976	1.07488	3.44845	0.311698	0.75527
ZNF248	503.301	-0.209201	0.198721	-1.05274	0.292461	0.716535
ZNF25	416.988	0.0686145	0.312133	0.219824	0.826008	0.960251
ZNF33A	2717.1	-0.319001	0.264785	-1.20476	0.228298	0.665629
ZNF37A	548.436	-0.221999	0.237366	-0.935262	0.349654	0.757322
BMS1	2141.08	0.0010013	0.13474	0.00743139	0.994071	0.998437
RET	74.658	-0.220169	0.322639	-0.682401	0.494986	0.839091
CSGALNACT2	2122.5	-0.223789	0.244222	-0.916334	0.359492	0.765435
RASGEF1A	1231.5	0.490912	0.201802	2.43265	0.0149889	0.283899
FXYD4	1.56691	-1.00097	1.38784	-0.721238	0.470763
HNRNPF	17714.3	0.0491128	0.100577	0.488308	0.625332	0.893068
ZNF487	399.271	-0.109175	0.173011	-0.631029	0.528021	0.852363
ZNF239	131.031	0.160842	0.263923	0.609429	0.54224	0.859175
ZNF485	180.728	0.0744094	0.24785	0.300219	0.76401	0.94236
ZNF32	747.33	0.422181	0.246895	1.70996	0.0872729	0.4914
CXCL12	3.05764	1.65301	1.24707	1.32551	0.185001
TMEM72	3.06896	-0.0271229	1.1425	-0.0237399	0.98106
RASSF4	6993.82	0.440594	0.155766	2.82856	0.00467583	0.203029
ZNF22	361.847	0.250753	0.394478	0.635658	0.525	0.850517
OR13A1	37.4356	0.639072	0.379046	1.686	0.0917956	0.501477
ALOX5	28828.3	-0.440107	0.197502	-2.22836	0.0258563	0.335449
ZFAND4	632.895	0.203468	0.156904	1.29676	0.194713	0.63578
FAM25E	2.3973	1.00451	1.29367	0.776479	0.437466
AGAP4	847.61	0.173422	0.156216	1.11015	0.266936	0.697807
SYT15	67.6706	0.91343	0.46774	1.95286	0.050836	0.409298
ANXA8L1	2.06124	2.10874	1.69682	1.24276	0.213955
ANTXRL	2.17533	-0.0408463	1.20212	-0.0339784	0.972894
AGAP9	519.181	0.338618	0.418	0.810092	0.417887	0.794741
FAM25G	0.754491	2.42407	3.28912	0.736997	0.461124
ANXA8	2.72816	0.936329	1.32695	0.705627	0.48042
ZNF488	1.4803	0.441843	1.37639	0.321016	0.748198
RBP3	0.454793	1.73004	3.44284	0.502505	0.615312
GDF2	0.875697	2.64041	3.43229	0.769286	0.441724
GDF10	56.8069	-0.404678	0.414589	-0.976094	0.329018	0.741962
FRMPD2	0.346766	-2.92609	3.39395	-0.862148	0.388606
MAPK8	945.216	-0.0823756	0.270099	-0.304983	0.760379	0.94236
ARHGAP22	327.004	0.0345086	0.23348	0.147801	0.8825	0.973729
WDFY4	7343.29	-0.300912	0.221039	-1.36135	0.173402	0.613525
LRRC18	7.91101	-0.546944	0.861432	-0.634925	0.525478	0.850932
VSTM4	10.0529	0.26219	0.926304	0.283049	0.777139	0.944923
FAM170B	8.91021	-1.10243	0.734964	-1.49998	0.13362	0.563009
C10orf71	0.138448	0.516295	3.44864	0.14971	0.880993
DRGX	0.385763	1.50121	3.44575	0.435669	0.663077
ERCC6	978.9	-0.162228	0.162351	-0.99924	0.317679	0.732313
SLC18A3	2.50082	0.347713	1.53942	0.225873	0.8213
OGDHL	2.69951	-1.21028	1.26777	-0.954646	0.339757
PARG	1063.77	-0.123725	0.136786	-0.904512	0.365724	0.768569
TIMM23B	312.073	0.109031	0.168219	0.648152	0.516887	0.847517
MSMB	0.377932	1.47623	3.44603	0.428386	0.66837
NCOA4	55991.3	0.00865293	0.315841	0.0273965	0.978144	0.994542
TIMM23	1556.6	0.14341	0.135759	1.05636	0.290803	0.715675
AGAP6	240.653	0.166289	0.192445	0.864089	0.387539	0.781192
ASAH2	5.6229	0.588979	1.15377	0.510484	0.609712	0.887251
SGMS1	1039.83	-0.059484	0.198261	-0.300029	0.764155	0.94236
ASAH2B	69.6089	0.187245	0.341103	0.54894	0.583047	0.87779
A1CF	1.16578	-2.88274	1.73924	-1.65747	0.0974246
PRKG1	20.7882	1.15445	0.630635	1.83061	0.0671584	0.445296
CSTF2T	3198.65	-0.00736691	0.0799382	-0.0921575	0.926573	0.983481
DKK1	0.822305	2.56987	2.55795	1.00466	0.31506
PCDH15	0.245662	-0.170687	3.44864	-0.0494941	0.960526
ZWINT	220.925	0.761048	0.282159	2.69723	0.00699191	0.224888
IPMK	786.086	-0.29571	0.405539	-0.729178	0.465893	0.82315
CISD1	268.139	-0.157587	0.277371	-0.568145	0.569936	0.872463
UBE2D1	3109.94	-0.271521	0.273821	-0.991601	0.321392	0.735733
TFAM	1529.38	0.014269	0.200038	0.0713313	0.943134	0.986942
BICC1	6.68552	1.49228	1.08731	1.37245	0.169923	0.610623
PHYHIPL	0.0502049	0.241499	3.44864	0.0700275	0.944172
FAM13C	0.0755863	0.241499	3.44864	0.0700275	0.944172
SLC16A9	1.70703	0.995263	1.94871	0.51073	0.60954
CCDC6	2284.13	0.143576	0.183818	0.781081	0.434755	0.806356
ANK3	520.721	0.000620863	0.249615	0.00248728	0.998015	0.999342
CDK1	50.8131	1.03217	0.533974	1.933	0.0532358	0.414725
RHOBTB1	209.164	-0.219788	0.268708	-0.817943	0.413389	0.791058
TMEM26	0.0671587	0.241499	3.44864	0.0700275	0.944172
ARID5B	1666.81	0.0591874	0.231779	0.255362	0.798444	0.953778
RTKN2	278.885	-0.26653	0.309007	-0.862537	0.388392	0.781192
ZNF365	114.267	-0.268647	0.413078	-0.650356	0.515463	0.847517
ADO	1753.56	0.253395	0.158209	1.60164	0.109235	0.52677
EGR2	78.5541	0.411261	0.301141	1.36567	0.172041	0.612357
NRBF2	3408.57	-0.549454	0.229761	-2.39142	0.0167834	0.295107
JMJD1C	4219.35	-0.710236	0.304505	-2.33243	0.0196781	0.313735
REEP3	988.322	-0.125387	0.24069	-0.520951	0.602401	0.885961
CTNNA3	0.996419	0.511257	1.59677	0.320183	0.74883
LRRTM3	0	0	0	0	1
DNAJC12	5.41867	-1.08231	0.674729	-1.60406	0.1087	0.525439
SIRT1	1347.88	-0.192067	0.231747	-0.82878	0.407229	0.788083
HERC4	2752.33	-0.202021	0.168138	-1.20152	0.229549	0.66616
MYPN	0.937983	1.2341	2.60103	0.474466	0.635167
ATOH7	3.16085	2.17595	1.48886	1.46149	0.14388
PBLD	215.737	-0.191874	0.181687	-1.05607	0.290936	0.715675
HNRNPH3	2704.77	-0.281099	0.147044	-1.91167	0.055919	0.419921
RUFY2	502.732	-0.165655	0.256996	-0.644582	0.519198	0.847517
DNA2	139.84	-0.193311	0.308772	-0.626063	0.531274	0.8543
SLC25A16	1220.45	-0.0477019	0.117862	-0.404729	0.685677	0.91619
TET1	60.1737	0.329149	0.342514	0.960981	0.336562	0.748014
CCAR1	2226.99	-0.0320266	0.145464	-0.220168	0.82574	0.960251
STOX1	18.4934	-0.945389	0.476494	-1.98405	0.0472499	0.401922
DDX50	1607.15	0.0216788	0.21855	0.0991941	0.920984	0.98236
DDX21	4122.29	-0.192801	0.133296	-1.44642	0.148061	0.582195
SRGN	79097.5	0.172882	0.341287	0.506558	0.612465	0.888121
VPS26A	1713.02	-0.0597161	0.19197	-0.31107	0.755748	0.941676
SUPV3L1	1580.06	-0.0800104	0.113631	-0.704125	0.481355	0.831226
HKDC1	268.039	-0.290339	0.423319	-0.685864	0.492799	0.838148
HK1	19344.7	0.344314	0.243845	1.41202	0.157944	0.598541
TACR2	51.6108	0.62595	0.436047	1.43551	0.151142	0.587901
TSPAN15	182.713	-0.245136	0.266516	-0.919782	0.357686	0.764114
NEUROG3	1.66509	0.59071	1.49434	0.395299	0.692622
COL13A1	63.9166	-1.3574	0.782186	-1.73539	0.0826721	0.482005
AIFM2	987.683	0.299077	0.170881	1.75021	0.0800816	0.474424
TYSND1	6864	0.383184	0.167198	2.2918	0.0219172	0.319406
SAR1A	6369.7	-0.0703156	0.123449	-0.569591	0.568955	0.872357
PPA1	1970.04	0.0556535	0.214293	0.259708	0.795089	0.952686
NPFFR1	0.576551	-1.0413	2.08617	-0.499144	0.617678
LRRC20	718.756	0.121963	0.231197	0.527529	0.597826	0.884056
EIF4EBP2	18549.1	-0.0581278	0.101926	-0.570292	0.56848	0.872162
NODAL	51.6044	-0.186111	0.269513	-0.690544	0.489852	0.836166
PALD1	206.309	0.022346	0.221908	0.1007	0.919789	0.98236
PRF1	51063.2	0.287208	0.26226	1.09513	0.273461	0.702029
ADAMTS14	76.2505	0.329501	0.420546	0.783507	0.433329	0.805171
TBATA	4.22562	0.847541	1.13962	0.743707	0.457054
SGPL1	4229.75	-0.0336467	0.114829	-0.293015	0.769511	0.943153
PCBD1	803.18	0.329213	0.15643	2.10454	0.0353313	0.367884
UNC5B	46.3569	0.403625	0.376501	1.07204	0.2837	0.709152
SLC29A3	849.996	0.131259	0.148553	0.883584	0.376921	0.77495
CDH23	4623.82	-0.30749	0.185665	-1.65616	0.0976904	0.509106
C10orf105	536.393	-0.634234	0.286018	-2.21746	0.0265917	0.337123
PSAP	262690	-0.0162527	0.249605	-0.0651137	0.948084	0.986942
CHST3	3.56304	0.352285	1.31953	0.266977	0.789487
[truncated: 14,981 more rows]

## Sheet: Protein_coding - manE
Gene	baseMean	log2FoldChange	lfcSE	stat	pvalue	padj
OR4F5	1.05009	0.217626	1.89532	0.114823	0.908586
SAMD11	25.0315	-0.327715	0.472558	-0.693491	0.488001	0.834353
NOC2L	4748.39	-0.0615361	0.144233	-0.426645	0.669638	0.905769
KLHL17	994.134	0.066761	0.139375	0.479004	0.631936	0.892268
PLEKHN1	127.696	0.165258	0.212497	0.777696	0.436748	0.805994
HES4	923.388	-0.90732	0.363723	-2.49454	0.0126121	0.238546
ISG15	10015.9	-0.806872	0.622997	-1.29515	0.19527	0.629279
AGRN	678.076	-0.953374	0.38788	-2.45791	0.0139748	0.248271
RNF223	0.49099	0.287447	1.86193	0.154381	0.877309
C1orf159	1103.32	-0.0862597	0.137378	-0.627903	0.530068	0.853754
TTLL10	14.2912	0.469232	0.4695	0.99943	0.317586	0.739642
TNFRSF18	562.66	-0.222416	0.358464	-0.620468	0.53495	0.855865
TNFRSF4	1140.7	-0.19613	0.252427	-0.776977	0.437172	0.806141
SDF4	13855.4	-0.0810413	0.0943888	-0.85859	0.390567	0.785071
B3GALT6	2096.57	-0.0288002	0.12681	-0.227112	0.820336	0.951932
UBE2J2	6450.66	-0.146102	0.0796405	-1.83452	0.0665774	0.441029
SCNN1D	324.968	-0.10382	0.190273	-0.545637	0.585315	0.872861
ACAP3	5867.17	-0.0521098	0.1271	-0.409991	0.681812	0.908798
PUSL1	662.672	0.0877049	0.111688	0.785266	0.432298	0.804012
TAS1R3	161.942	0.000896786	0.256105	0.00350163	0.997206	0.998544
DVL1	3136.87	-0.0768587	0.10483	-0.733176	0.463451	0.820131
MXRA8	293.983	-0.463918	0.24911	-1.8623	0.0625603	0.432368
AURKAIP1	7386.71	-0.0411305	0.146216	-0.281301	0.77848	0.938206
CCNL2	10920.6	-0.0572529	0.0740977	-0.772668	0.439719	0.807034
MRPL20	3595.8	0.0723356	0.121206	0.596799	0.550642	0.861699
ANKRD65	5.23541	0.140638	0.906375	0.155165	0.876691	0.967549
TMEM88B	1.03739	-0.94954	1.65898	-0.572363	0.567076
VWA1	4.09973	0.41174	0.831606	0.495115	0.620519	0.886105
ATAD3C	95.6606	0.341876	0.414421	0.82495	0.4094	0.791732
ATAD3B	2174.26	0.0479546	0.145828	0.328843	0.742274	0.927759
ATAD3A	1278.11	-0.0481314	0.160386	-0.300097	0.764103	0.933218
TMEM240	76.0873	-0.658368	0.326563	-2.01605	0.0437946	0.380842
SSU72	13232	-0.0911119	0.106106	-0.858684	0.390515	0.785071
MIB2	6986.24	0.00387941	0.155332	0.0249749	0.980075	0.994096
MMP23B	68.0952	-0.0441694	0.23696	-0.186401	0.852131	0.962095
CDK11B	4321.53	-0.298999	0.151084	-1.97902	0.0478135	0.393795
SLC35E2B	6247.69	-0.109703	0.0979858	-1.11958	0.262894	0.69613
CDK11A	370.907	-0.418946	0.192849	-2.1724	0.0298253	0.333725
NADK	29026	-0.557585	0.230352	-2.42058	0.0154957	0.258175
GNB1	30814.9	-0.206591	0.116848	-1.76804	0.0770547	0.464597
CALML6	29.0977	-0.340888	0.314789	-1.08291	0.278849	0.707704
TMEM52	6.81448	-0.161751	0.487334	-0.331909	0.739958	0.927759
GABRD	22.1783	1.57954	0.749321	2.10797	0.0350339	0.356141
PRKCZ	1119.19	-0.216104	0.142668	-1.51473	0.12984	0.547938
SKI	6798.2	-0.466507	0.149114	-3.12852	0.00175692	0.119291
MORN1	253.962	-0.0770769	0.129416	-0.595576	0.551458	0.862264
RER1	8635.65	-0.0370118	0.0599145	-0.617743	0.536745	0.856834
PEX10	582.244	0.177785	0.0984546	1.80576	0.0709561	0.450333
PLCH2	1410.25	0.0279583	0.205418	0.136104	0.891739	0.971665
PANK4	3236.92	-0.088564	0.105866	-0.83657	0.402834	0.789102
HES5	1.04517	-1.08571	1.64863	-0.658553	0.510183
TNFRSF14	17911.5	-0.0398891	0.122842	-0.324719	0.745394	0.929105
MMEL1	27.6869	-0.324086	0.393884	-0.822795	0.410624	0.792724
TTC34	142.599	0.0014225	0.226557	0.00627877	0.99499	0.99824
ACTRT2	0.0644588	0.289772	3.44864	0.0840252	0.933036
PRDM16	9.90642	0.749464	0.645457	1.16114	0.245586	0.681939
ARHGEF16	5.65197	-0.486698	0.739082	-0.658517	0.510206	0.845097
MEGF6	3013.76	-0.575289	0.137015	-4.19874	2.68409e-05	0.016138
TPRG1L	9167	-0.125077	0.141249	-0.885505	0.375884	0.774692
WRAP73	2476.27	-0.20823	0.0749813	-2.77709	0.00548481	0.173438
TP73	83.7973	-0.0413931	0.294426	-0.140589	0.888195	0.970506
CCDC27	9.9389	0.25285	0.401689	0.629468	0.529042	0.852922
SMIM1	6714.99	0.6426	0.44009	1.46016	0.144247	0.567541
LRRC47	3659.12	0.0192901	0.114145	0.168997	0.865799	0.965881
CEP104	2388.77	-0.0112904	0.0777294	-0.145253	0.884511	0.969451
DFFB	924.12	0.000561588	0.100872	0.00556734	0.995558	0.99824
C1orf174	2188.7	0.0203014	0.0834879	0.243166	0.807877	0.94776
AJAP1	52.222	-1.34376	0.513518	-2.61678	0.0088764	0.211732
NPHP4	728.829	-0.130554	0.119663	-1.09101	0.27527	0.705297
KCNAB2	29779.7	0.0263954	0.128455	0.205483	0.837195	0.957332
CHD5	41.8904	-0.281487	0.294885	-0.954566	0.339797	0.754878
RPL22	7834.81	-0.0469785	0.153199	-0.306651	0.759109	0.931347
RNF207	178.298	-0.243784	0.232361	-1.04916	0.294103	0.721748
ICMT	3013.36	0.0980166	0.106515	0.920214	0.357461	0.76434
HES3	0.0626592	0.289772	3.44864	0.0840252	0.933036
GPR153	799.515	0.337055	0.22667	1.48699	0.137018	0.558367
ACOT7	1074.4	0.2529	0.223724	1.13041	0.258302	0.692302
HES2	1.28364	0.459347	0.90488	0.507633	0.611711
ESPN	4205.42	0.494686	0.504269	0.980996	0.326595	0.74565
TNFRSF25	5905.52	-0.13776	0.170465	-0.808147	0.419006	0.795749
PLEKHG5	203.081	0.323494	0.392631	0.823915	0.409988	0.792234
NOL9	2701.5	-0.0433985	0.108989	-0.398193	0.690488	0.911486
TAS1R1	11.8227	-0.517372	0.372322	-1.38958	0.164657	0.595247
ZBTB48	4603.6	-0.0962675	0.106674	-0.902449	0.366819	0.769511
KLHL21	9740.89	-0.428449	0.140927	-3.04023	0.002364	0.131647
PHF13	1062.94	-0.380061	0.136528	-2.78377	0.00537313	0.172746
THAP3	1250.71	-0.110215	0.117163	-0.940698	0.34686	0.758178
DNAJC11	1559.68	0.0710973	0.107788	0.659601	0.50951	0.84504
CAMTA1	1239.67	0.192024	0.118534	1.61998	0.105236	0.508286
VAMP3	5809.67	-0.25883	0.118884	-2.17717	0.0294677	0.332568
PER3	259.178	-0.0386993	0.264573	-0.146271	0.883708	0.96942
UTS2	77.6429	2.19537	0.668402	3.28451	0.00102159	0.0936176
TNFRSF9	762.183	0.351289	0.284859	1.23321	0.217499	0.653293
PARK7	7467.33	0.266223	0.125385	2.12325	0.0337333	0.350125
ERRFI1	50.9135	-0.375463	0.293842	-1.27777	0.201331	0.635399
SLC45A1	81.5995	-0.0832158	0.218917	-0.380124	0.703853	0.914834
RERE	12063.5	-0.428447	0.205014	-2.08984	0.0366319	0.36197
ENO1	51856	0.0744474	0.163383	0.455661	0.648634	0.897764
CA6	322.791	0.218597	0.349091	0.626189	0.531191	0.854379
SLC2A7	3.46581	-1.00773	0.814001	-1.23799	0.215719
SLC2A5	236.063	0.68001	0.290772	2.33864	0.0193541	0.286825
GPR157	796.824	-0.119384	0.187159	-0.637872	0.523557	0.850918
H6PD	5481.4	-0.14893	0.15639	-0.952297	0.340947	0.755157
SPSB1	516.065	0.382288	0.183821	2.07967	0.0375554	0.363512
SLC25A33	439.602	-0.240894	0.142139	-1.69478	0.0901174	0.484854
TMEM201	596.17	-0.174514	0.165282	-1.05585	0.291036	0.718117
PIK3CD	36591.8	-0.471184	0.163175	-2.88759	0.00388207	0.15483
CLSTN1	8115.17	-0.0568798	0.171906	-0.330878	0.740737	0.927759
CTNNBIP1	1463.11	0.0700403	0.101573	0.689558	0.490472	0.83528
LZIC	2624.18	-0.050406	0.104925	-0.480399	0.630944	0.891884
NMNAT1	988.69	-0.108174	0.115244	-0.938648	0.347911	0.758601
RBP7	682.728	-0.0149994	0.244398	-0.0613729	0.951062	0.987482
UBE4B	4581.78	-0.17249	0.125062	-1.37924	0.167822	0.59835
KIF1B	2704.9	-0.427902	0.196805	-2.17424	0.029687	0.332825
PGD	26544.4	-0.441282	0.209575	-2.1056	0.035239	0.356801
CORT	16.8695	-0.229369	0.346923	-0.661151	0.508515	0.844357
DFFA	4638.36	0.0250075	0.136212	0.183592	0.854333	0.962095
PEX14	1761.36	0.0395772	0.110714	0.357472	0.720738	0.919859
CASZ1	572.11	-0.151487	0.131204	-1.15459	0.248259	0.684208
C1orf127	54.5534	-0.240712	0.208365	-1.15524	0.247992	0.684208
TARDBP	7790.54	-0.0518265	0.0916386	-0.565553	0.571698	0.867781
MASP2	258.912	0.0238044	0.205279	0.115961	0.907684	0.975376
SRM	4280.26	-0.0917211	0.164133	-0.55882	0.576284	0.868355
EXOSC10	3644.77	0.121424	0.129767	0.935708	0.349423	0.759381
MTOR	3347.93	-0.0463015	0.132703	-0.348909	0.727157	0.922639
ANGPTL7	5.43453	-0.382368	0.633992	-0.603112	0.546434	0.859349
UBIAD1	3037.17	-0.0914094	0.126398	-0.723185	0.469566	0.823241
FBXO2	384.351	0.310985	0.252745	1.23043	0.218536	0.653963
FBXO44	3172.19	0.173411	0.151844	1.14203	0.25344	0.686864
FBXO6	2462.54	0.217259	0.232617	0.933978	0.350315	0.75963
MAD2L2	2488.91	0.169572	0.123712	1.3707	0.170469	0.601721
DRAXIN	627.323	0.220596	0.299898	0.73557	0.461993	0.819542
AGTRAP	13814.9	-0.107972	0.198661	-0.543502	0.586785	0.873292
C1orf167	8.23045	-0.0106498	0.670722	-0.0158782	0.987332	0.995763
MTHFR	4071.25	-0.0450073	0.130973	-0.343637	0.731119	0.924369
CLCN6	1436.69	0.00126438	0.110899	0.0114011	0.990903	0.996686
NPPA	35.5861	-0.0728409	0.272851	-0.266962	0.789498	0.941888
NPPB	0.230981	0.427185	2.49912	0.170934	0.864275
KIAA2013	11742.2	-0.13241	0.13544	-0.977627	0.328259	0.747188
PLOD1	5232.46	-0.0953891	0.181601	-0.525266	0.599398	0.87767
MFN2	9989.71	0.00797525	0.159558	0.0499834	0.960136	0.989939
MIIP	6397.85	0.17937	0.167237	1.07255	0.283473	0.711951
TNFRSF8	1568.17	-0.214801	0.183486	-1.17066	0.241735	0.67739
TNFRSF1B	74641.6	-0.213085	0.191303	-1.11386	0.265339	0.699077
VPS13D	3831.93	-0.0914001	0.112869	-0.809792	0.41806	0.795419
DHRS3	2134.37	0.135484	0.184524	0.734235	0.462805	0.819912
AADACL3	0.0937	-0.672006	3.44864	-0.194861	0.845502
C1orf158	1.3445	0.0391428	1.16598	0.0335706	0.97322
PRAMEF11	0.0614279	-0.809404	3.44864	-0.234702	0.81444
HNRNPCL1	3.62031	-0.0928465	0.581077	-0.159783	0.873052	0.966535
PRAMEF10	0.0665595	-0.259816	3.44864	-0.0753386	0.939945
PRAMEF9	0.101046	0.42717	3.44864	0.123866	0.901421
PRAMEF13	0.0365453	0.152374	3.44864	0.0441839	0.964758
PRAMEF18	0.333137	1.11996	3.09869	0.36143	0.717778
PRAMEF15	0.360876	-2.08739	2.61352	-0.798689	0.424471
PRAMEF14	0.0959997	-0.672006	3.44864	-0.194861	0.845502
PRAMEF19	0.0730905	0.289772	3.44864	0.0840252	0.933036
PRAMEF17	0.802324	-2.90978	1.38037	-2.10797	0.0350335
LRRC38	1.72717	-1.49784	1.27602	-1.17383	0.240462
PDPN	0.996338	-1.07358	1.15599	-0.928715	0.353037
PRDM2	5337.35	-0.185895	0.102883	-1.80686	0.0707845	0.450333
KAZN	331.753	-0.776826	0.466873	-1.66389	0.0961341	0.493416
TMEM51	96.4023	0.185608	0.369721	0.502021	0.615653	0.884867
C1orf195	2.1735	0.317326	0.954469	0.332464	0.739539
FHAD1	92.7815	-0.287967	0.288208	-0.999163	0.317716	0.739642
EFHD2	71771.8	-0.227079	0.156163	-1.45411	0.145915	0.569539
CTRC	50.1027	-0.449958	0.266575	-1.68792	0.0914262	0.486532
CELA2A	2.68814	-0.0586729	0.633213	-0.0926591	0.926174
CELA2B	13.2287	-0.158652	0.279164	-0.568312	0.569823	0.867781
CASP9	1502.14	-0.16927	0.129583	-1.30627	0.19146	0.625549
DNAJC16	1759.86	0.0164736	0.10886	0.151329	0.879717	0.968493
AGMAT	1058.11	0.0602091	0.163822	0.367528	0.713226	0.917915
DDI2	2411.27	0.158278	0.108808	1.45466	0.145765	0.569539
PLEKHM2	8482.78	-0.108486	0.133933	-0.810004	0.417938	0.795389
SLC25A34	107.011	-0.499251	0.199499	-2.50253	0.0123311	0.237198
TMEM82	0.852906	-1.14591	1.36916	-0.836944	0.402624
FBLIM1	6.55114	-1.14081	0.448121	-2.54577	0.0109038	0.227159
SPEN	5569.11	-0.456337	0.178713	-2.55346	0.0106658	0.224794
ZBTB17	3400.35	-0.0952218	0.0999223	-0.952959	0.340611	0.754988
HSPB7	0.657718	-2.08485	1.67867	-1.24196	0.214251
CLCNKA	2.57252	0.905649	1.0618	0.852939	0.393693
CLCNKB	0.399656	0.827243	1.82364	0.453621	0.650101
FAM131C	0.701251	1.36699	1.85318	0.737642	0.460732
EPHA2	50.8492	-0.672598	0.376603	-1.78596	0.0741054	0.457438
ARHGEF19	598.978	0.0815541	0.148467	0.549308	0.582794	0.872173
FBXO42	3024.54	-0.14458	0.0951046	-1.52022	0.128456	0.545522
SZRD1	12351	0.00479735	0.0802194	0.0598028	0.952313	0.988128
SPATA21	27.41	-0.715774	0.299344	-2.39114	0.0167962	0.266951
NECAP2	11991.6	0.0686178	0.0729978	0.939998	0.347218	0.758348
NBPF1	568.919	-0.0405377	0.176784	-0.229306	0.818631	0.951205
CROCC	2960.38	-0.0357667	0.143241	-0.249695	0.802823	0.94599
MFAP2	1.69733	0.704723	0.821896	0.857436	0.391204
ATP13A2	4736.21	-0.0830528	0.136884	-0.606739	0.544024	0.85852
SDHB	4907.78	-0.0767091	0.0914241	-0.839047	0.401443	0.78865
PADI2	12559.3	-0.687714	0.381975	-1.80042	0.0717949	0.452555
PADI1	0.202768	-0.259812	3.44864	-0.0753376	0.939946
PADI3	0.295073	0.15239	2.41705	0.063048	0.949728
PADI4	7604.75	-0.458929	0.334726	-1.37106	0.170356	0.601721
RCC2	6732.04	0.0765028	0.130149	0.587811	0.556659	0.863741
ARHGEF10L	1995.5	-0.0892544	0.162837	-0.548121	0.583609	0.872316
ACTL8	0.49785	-0.42886	1.86167	-0.230363	0.81781
IGSF21	0.649567	-0.0884081	1.83289	-0.0482343	0.96153
KLHDC7A	18.1929	-0.305571	0.811999	-0.37632	0.706679	0.915534
PAX7	0.266624	1.11411	2.43897	0.456793	0.647819
TAS1R2	0.167246	-0.39721	3.44864	-0.115179	0.908303
ALDH4A1	488.024	-0.277081	0.151851	-1.82468	0.0680487	0.444419
IFFO2	4050.19	0.0513192	0.143401	0.357873	0.720438	0.919859
UBR4	8982.02	-0.0257296	0.160138	-0.160671	0.872352	0.966318
EMC1	2587.32	0.0529563	0.0965286	0.548607	0.583275	0.872316
MRTO4	1600.16	0.0240292	0.144264	0.166564	0.867713	0.966284
AKR7A3	42.0419	0.585772	0.420262	1.39383	0.16337	0.593882
AKR7A2	3345.03	-0.056551	0.160315	-0.35275	0.724276	0.921644
CAPZB	40298	-0.148314	0.138143	-1.07362	0.282991	0.711236
NBL1	727.668	0.00231067	0.268446	0.00860755	0.993132	0.997623
HTR6	116.035	-0.248934	0.36035	-0.690812	0.489683	0.834894
TMCO4	1858.48	0.0757268	0.12241	0.618632	0.536159	0.856375
OTUD3	798.623	0.155839	0.166745	0.934593	0.349998	0.75963
PLA2G2E	1.16703	-2.91985	1.51792	-1.92359	0.0544058
PLA2G2A	0.13885	0.564568	3.44864	0.163708	0.869961
PLA2G5	1.04131	0.918747	1.65586	0.554847	0.579
PLA2G2D	61.4053	0.253104	0.36805	0.687689	0.491648	0.836001
PLA2G2F	3.69502	0.322664	0.801822	0.402414	0.687379	0.910371
PLA2G2C	43.1935	-0.0885109	0.326623	-0.270988	0.7864	0.941196
UBXN10	295.236	0.259733	0.266103	0.976064	0.329033	0.748126
VWA5B1	8.44648	-0.0703033	0.484795	-0.145016	0.884698	0.969451
CAMK2N1	281.902	-0.0881455	0.238911	-0.368947	0.712167	0.917362
MUL1	2855.23	-0.0916127	0.119211	-0.76849	0.442196	0.807995
CDA	9703.25	-0.772558	0.308595	-2.50347	0.0122982	0.237105
PINK1	5853.06	0.462506	0.342834	1.34906	0.177316	0.608091
DDOST	11757.2	0.150425	0.0888305	1.69339	0.0903806	0.484854
KIF17	23.4033	-0.0950136	0.333852	-0.284598	0.775952	0.937548
SH2D5	2.33307	-1.18726	0.912472	-1.30115	0.193209
HP1BP3	10429.7	-0.160102	0.102929	-1.55546	0.119836	0.533448
EIF4G3	2503.57	-0.0241713	0.148892	-0.162341	0.871037	0.966318
ECE1	16874.1	-0.357323	0.231998	-1.5402	0.123512	0.539145
NBPF3	648.799	0.0952894	0.186555	0.510783	0.609503	0.882587
ALPL	22143.7	-0.663778	0.482563	-1.37553	0.168968	0.599801
RAP1GAP	1096.24	2.27053	0.951602	2.386	0.0170326	0.268643
USP48	3907.7	-0.0175126	0.090722	-0.193036	0.846931	0.960627
LDLRAD2	16.4761	-0.178586	0.37802	-0.472425	0.636623	0.894051
HSPG2	153.973	-0.00511474	0.292379	-0.0174935	0.986043	0.99533
CELA3A	0.22305	0.976777	2.51948	0.38769	0.698245
CDC42	36850.5	-0.0356338	0.0879766	-0.405037	0.68545	0.909958
WNT4	68.2847	-0.290371	0.187571	-1.54806	0.121608	0.535129
ZBTB40	4102.93	-0.0599585	0.12366	-0.484866	0.627772	0.890642
EPHA8	1.02323	0.483996	1.69738	0.285143	0.775534
C1QA	1002.01	0.542233	0.486137	1.11539	0.264682	0.698204
C1QC	236.101	0.879862	0.62732	1.40257	0.160744	0.589667
C1QB	599.902	0.709823	0.553411	1.28263	0.199621	0.634675
EPHB2	264.1	-0.18731	0.360341	-0.519813	0.603194	0.878701
KDM1A	3329.1	-0.0128317	0.11011	-0.116536	0.907228	0.975258
LUZP1	995.569	-0.133527	0.154003	-0.867043	0.385918	0.782264
HTR1D	1.0505	-0.21642	1.32191	-0.163717	0.869954
HNRNPR	6802.76	0.0591932	0.104103	0.568602	0.569626	0.867781
ZNF436	598.039	-0.0806788	0.13436	-0.600467	0.548195	0.860078
TCEA3	676.907	-0.382204	0.25633	-1.49106	0.135946	0.557137
ASAP3	145.622	-0.357089	0.305236	-1.16988	0.242049	0.677746
E2F2	3252.64	0.543239	0.290396	1.87068	0.0613891	0.429562
ID3	1588.39	-0.202742	0.189479	-1.07	0.284621	0.713227
MDS2	401.157	-0.756795	0.349752	-2.16381	0.0304791	0.337304
RPL11	30338.1	0.8373	0.356089	2.35138	0.0187042	0.281515
PITHD1	5462.05	0.673261	0.278394	2.41838	0.01559	0.258175
LYPLA2	7022.79	-0.109343	0.136491	-0.8011	0.423073	0.797789
GALE	712.687	0.0683273	0.136368	0.501051	0.616335	0.88487
HMGCL	2882.77	0.0675723	0.115272	0.586201	0.55774	0.863874
FUCA1	2141.4	0.0295518	0.111805	0.264316	0.791537	0.942531
CNR2	1699.37	-0.186095	0.241201	-0.771532	0.440392	0.807246
PNRC2	5711.2	0.0762085	0.243055	0.313545	0.753867	0.930848
SRSF10	4529.4	0.0749125	0.203471	0.368172	0.712745	0.917787
MYOM3	1.19564	-0.00784926	1.2891	-0.00608896	0.995142
IL22RA1	10.7846	1.26537	0.765213	1.65362	0.0982048	0.495768
IFNLR1	709.688	0.266546	0.232429	1.14679	0.25147	0.686402
GRHL3	7.82222	0.13176	0.465907	0.282802	0.777328	0.93799
STPG1	398.891	0.069318	0.118494	0.58499	0.558554	0.863874
NIPAL3	5107.1	-0.0176603	0.142956	-0.123537	0.901682	0.974661
RCAN3	5087.42	-0.0979857	0.178916	-0.547663	0.583923	0.872331
NCMAP	3.64706	-0.46579	0.775392	-0.600715	0.54803	0.860078
SRRM1	8902.97	-0.205701	0.130589	-1.57518	0.115215	0.524456
CLIC4	1581.34	0.288719	0.2339	1.23437	0.217066	0.652867
RUNX3	32238.5	0.0781586	0.179042	0.436539	0.662446	0.902612
SYF2	4570.55	-0.171507	0.133742	-1.28237	0.199713	0.634675
RHD	2016.3	0.343943	0.27493	1.25102	0.210928	0.646765
TMEM50A	12103.3	-0.0438418	0.117787	-0.372212	0.709735	0.916487
RHCE	409.988	1.18563	0.462715	2.56234	0.010397	0.222933
LDLRAP1	14238.2	-0.321119	0.174477	-1.84047	0.0656996	0.440852
MAN1C1	1739.18	-0.464148	0.16264	-2.85384	0.00431939	0.161187
MTFR1L	2300.62	-0.180178	0.126212	-1.42758	0.153412	0.58097
AUNIP	91.3667	-0.096936	0.307939	-0.31479	0.752921	0.930722
PAQR7	1228.96	-0.274083	0.182351	-1.50306	0.132825	0.55176
STMN1	2434.9	0.123869	0.211432	0.585859	0.55797	0.863874
PAFAH2	3041.09	-0.113518	0.137105	-0.827968	0.407689	0.790852
EXTL1	7.09379	-0.480974	0.596169	-0.806773	0.419797	0.79652
SLC30A2	1.01499	0.4845	1.89542	0.255617	0.798247
TRIM63	1.46465	-0.901215	1.39737	-0.644938	0.518968
PDIK1L	579.235	0.125064	0.282829	0.442188	0.658353	0.901377
FAM110D	1.73897	0.934683	1.11067	0.841546	0.400042
CNKSR1	223.454	0.0792277	0.225246	0.351739	0.725034	0.921644
CATSPER4	1.27243	0.281065	1.45229	0.193533	0.846542
CEP85	1138.06	-0.132381	0.124306	-1.06496	0.286893	0.7159
SH3BGRL3	85005.1	0.108634	0.219829	0.494176	0.621182	0.886117
UBXN11	9402.11	0.224735	0.139065	1.61604	0.106085	0.508771
CD52	11573.8	0.614854	0.328106	1.87395	0.0609374	0.428856
ZNF683	2172.61	-0.0417364	0.384729	-0.108483	0.913613	0.976905
LIN28A	13.8445	-0.117197	0.436135	-0.268718	0.788147	0.941627
DHDDS	2820.46	-0.147684	0.128001	-1.15377	0.248596	0.684524
HMGN2	20178	-0.00470655	0.0813223	-0.0578752	0.953848	0.98846
RPS6KA1	30223.9	-0.281456	0.16646	-1.69083	0.0908695	0.485319
ARID1A	13840.2	-0.349136	0.188051	-1.8566	0.0633684	0.433811
PIGV	1395.39	-0.0245039	0.0669299	-0.366112	0.714281	0.918049
ZDHHC18	34638.3	-0.47695	0.22853	-2.08704	0.0368847	0.362741
SFN	31.3113	-0.0211445	0.295299	-0.071604	0.942917	0.984966
GPN2	3329.42	0.04497	0.0735717	0.61124	0.541041	0.857457
GPATCH3	1444.11	-0.108526	0.106803	-1.01614	0.309563	0.731772
NUDC	6087.39	-0.0616675	0.142763	-0.431956	0.665773	0.904036
NR0B2	2.38033	0.0255737	0.757086	0.0337791	0.973053
TRNP1	163.736	0.00380457	0.36104	0.0105378	0.991592	0.996894
SLC9A1	3446.51	-0.446394	0.20702	-2.15629	0.0310612	0.340044
WDTC1	18356.9	-0.144484	0.213027	-0.678244	0.497617	0.840402
TMEM222	5538.62	-0.107096	0.11422	-0.937622	0.348439	0.758601
SYTL1	16677.5	-0.28225	0.143518	-1.96665	0.0492236	0.397717
MAP3K6	700.267	-0.28556	0.149833	-1.90586	0.0566688	0.419912
FCN3	1.97384	0.938748	1.00512	0.933963	0.350323
CD164L2	2.37983	-1.08094	0.925309	-1.16819	0.242729
GPR3	28.0013	-0.108239	0.317121	-0.341317	0.732865	0.9248
WASF2	40397.5	-0.0437402	0.193868	-0.225619	0.821498	0.952345
AHDC1	1177.5	-0.146279	0.16478	-0.887724	0.374689	0.774244
FGR	49390.8	-0.256052	0.147537	-1.73551	0.0826503	0.470455
IFI6	12356.1	-0.170977	0.501472	-0.34095	0.733141	0.924826
FAM76A	1108.74	0.0132239	0.11907	0.111059	0.911569	0.976662
STX12	2772.32	-0.158466	0.094319	-1.68011	0.0929353	0.488719
PPP1R8	2828.88	0.0786917	0.0893968	0.880252	0.378723	0.775596
THEMIS2	37329.6	-0.353648	0.192394	-1.83815	0.0660406	0.440985
RPA2	6300.47	-0.00727234	0.0946389	-0.076843	0.938748	0.983874
SMPDL3B	66.4678	-0.256744	0.258247	-0.994182	0.320134	0.740583
XKR8	6349.15	-0.517851	0.201174	-2.57415	0.0100487	0.219149
EYA3	3015.64	-0.158406	0.110988	-1.42723	0.153512	0.58097
PTAFR	33585.3	-0.455857	0.26958	-1.69099	0.0908386	0.485319
DNAJC8	3921.4	0.0212225	0.102491	0.207066	0.835958	0.957288
SESN2	2223.88	-0.0512035	0.173895	-0.294452	0.768413	0.934474
MED18	2119.42	-0.0295894	0.0750138	-0.394453	0.693247	0.911673
PHACTR4	3466.23	0.00545944	0.136251	0.040069	0.968038	0.991878
RCC1	1843.69	0.220312	0.10853	2.02996	0.0423605	0.375241
TRNAU1AP	2227.57	0.0660323	0.154854	0.426415	0.669805	0.905769
TAF12	2262.53	-0.193919	0.0972188	-1.99467	0.0460791	0.386771
RAB42	66.0901	-0.465424	0.261169	-1.78208	0.0747364	0.459098
GMEB1	2962.95	-0.148848	0.119493	-1.24566	0.21289	0.649647
YTHDF2	5162.65	-0.000222788	0.0903183	-0.0024667	0.998032	0.998998
OPRD1	42.2427	0.238107	0.331072	0.719201	0.472017	0.825492
EPB41	24042.4	0.183519	0.220276	0.83313	0.404771	0.78988
TMEM200B	10.4536	-0.265043	0.450789	-0.587955	0.556563	0.863741
SRSF4	9354.33	-0.0986225	0.115983	-0.850319	0.395148	0.786523
MECR	613.951	0.134626	0.0979084	1.37502	0.169125	0.599801
PTPRU	30.6649	-0.111591	0.491801	-0.226902	0.8205	0.951956
MATN1	20.34	0.0666422	0.287024	0.232184	0.816395	0.950437
LAPTM5	90104.2	-0.248792	0.136379	-1.82427	0.0681113	0.444572
SDC3	327.251	0.230717	0.410793	0.561639	0.574362	0.868069
PUM1	4262.56	-0.182793	0.110338	-1.65666	0.097588	0.494836
NKAIN1	1.56893	0.401786	1.10834	0.362511	0.71697
SNRNP40	3632.35	0.059176	0.0846354	0.699187	0.484435	0.832835
ZCCHC17	1209.68	0.187001	0.166877	1.12059	0.262462	0.695623
FABP3	90.6149	-0.501621	0.256663	-1.9544	0.0506543	0.401196
SERINC2	316.045	-0.696917	0.333711	-2.08838	0.0367633	0.362229
TINAGL1	3.52061	-0.289361	0.746983	-0.387372	0.698481
HCRTR1	9.71505	0.33613	0.36915	0.910551	0.362532	0.767865
PEF1	4651.36	-0.125893	0.110106	-1.14338	0.252882	0.686864
COL16A1	8.02367	-0.172943	0.404517	-0.427531	0.668993	0.905682
SPOCD1	552.096	0.755056	0.444564	1.69842	0.0894285	0.483164
PTP4A2	21492.9	0.143796	0.099429	1.44622	0.148116	0.573109
KHDRBS1	9875.3	-0.0612826	0.0998431	-0.613789	0.539355	0.857306
TMEM39B	1338.01	-0.118257	0.119568	-0.989033	0.322647	0.742467
KPNA6	7372.39	-0.126898	0.154268	-0.822582	0.410746	0.792734
TXLNA	5309.24	-0.00246825	0.0996836	-0.0247608	0.980246	0.994096
CCDC28B	752.152	0.281475	0.158467	1.77624	0.0756937	0.461532
IQCC	141.506	0.0183579	0.134832	0.136154	0.8917	0.971665
DCDC2B	148.826	-0.341071	0.285068	-1.19646	0.231519	0.666796
TMEM234	652.305	-0.343336	0.159211	-2.15648	0.0310464	0.340044
EIF3I	8143.21	0.18249	0.101489	1.79813	0.0721564	0.453452
FAM167B	60.0464	0.23415	0.312946	0.748211	0.454333	0.814548
LCK	29397.8	0.129142	0.152605	0.846254	0.397411	0.786523
HDAC1	11389.4	0.00505169	0.104013	0.0485678	0.961264	0.990403
MARCKSL1	7298.32	-0.428575	0.188892	-2.26888	0.0232753	0.305811
TSSK3	31.0648	0.0194534	0.22342	0.0870712	0.930615	0.980972
FAM229A	1414.39	-0.214401	0.163287	-1.31303	0.189173	0.622118
BSDC1	7468.69	-0.14368	0.079055	-1.81747	0.0691446	0.448261
RP1-27O5.3	0.352965	0.39036	2.39028	0.163311	0.870273
ZBTB8B	1.32629	0.54613	1.00701	0.542327	0.587593
ZBTB8A	34.7643	-0.173591	0.256956	-0.675568	0.499315	0.841012
ZBTB8OS	911.246	0.0169557	0.153735	0.110292	0.912178	0.976736
RBBP4	7225.86	0.0149052	0.0717454	0.207752	0.835423	0.957045
SYNC	4.5989	0.468032	0.566079	0.826795	0.408353	0.791149
KIAA1522	258.394	-0.0867533	0.228901	-0.378999	0.704689	0.914834
S100PBP	2319.91	-0.0154553	0.0893037	-0.173064	0.862601	0.96482
FNDC5	54.9285	-0.0356017	0.19729	-0.180454	0.856796	0.962905
HPCA	5.36499	0.0604464	0.577191	0.104725	0.916594	0.977665
TMEM54	4.16538	-0.489223	0.637797	-0.767051	0.443051	0.808651
RNF19B	9406.58	-0.532912	0.205783	-2.58967	0.00960669	0.215008
AK2	7617.77	0.0898762	0.0627062	1.43329	0.151775	0.577693
TRIM62	1509.28	-0.164102	0.124894	-1.31393	0.188871	0.62194
ZNF362	2890.84	-0.256121	0.126865	-2.01884	0.0435037	0.379397
A3GALT2	17.8215	-0.232369	0.373138	-0.622742	0.533454	0.855368
PHC2	24158.3	-0.513785	0.24962	-2.05827	0.0395642	0.36925
ZSCAN20	239.391	0.0624301	0.174256	0.358266	0.720145	0.919729
CSMD2	3.1808	-0.646827	0.631027	-1.02504	0.305345
SMIM12	3679.78	0.141804	0.0660584	2.14664	0.0318217	0.343301
GJB5	11.99	-0.133065	0.409563	-0.324896	0.74526	0.929105
GJB4	0.715899	1.43209	1.69445	0.845167	0.398017
GJB3	4.49099	0.199767	0.676099	0.295471	0.767634	0.933998
GJA4	19.9854	0.357325	0.377759	0.945907	0.344196	0.756936
DLGAP3	218.527	0.175332	0.277932	0.630844	0.528143	0.852465
RP11-244H3.4	0.131029	0.564568	3.44864	0.163708	0.869961
ZMYM6	963.7	0.0353449	0.173339	0.203906	0.838427	0.957924
ZMYM1	667.603	0.0483664	0.183582	0.26346	0.792196	0.942776
SFPQ	16697.3	0.0250697	0.0775338	0.323339	0.746439	0.9292
ZMYM4	1608.33	-0.0137771	0.115815	-0.118958	0.905309	0.974933
KIAA0319L	8466.49	-0.386807	0.187397	-2.06411	0.0390077	0.366748
NCDN	1940.49	-0.0289868	0.145826	-0.198777	0.842437	0.958878
TFAP2E	366.646	0.00505552	0.146003	0.0346262	0.972378	0.992468
PSMB2	5817.64	0.0477356	0.122112	0.390918	0.695858	0.912175
C1orf216	960.413	0.131044	0.139044	0.942467	0.345953	0.757228
CLSPN	237.114	0.214056	0.333588	0.64168	0.521081	0.850291
AGO4	8242.26	-0.420075	0.167399	-2.50942	0.012093	0.234711
AGO1	4834.6	-0.182882	0.13285	-1.3766	0.168636	0.599465
AGO3	3032.99	-0.0445523	0.0831639	-0.535717	0.592154	0.875575
TEKT2	13.9225	-0.392148	0.596862	-0.657015	0.511171	0.845097
COL8A2	214.714	0.216826	0.196386	1.10408	0.269558	0.702678
TRAPPC3	4345.29	0.0725281	0.0853144	0.850127	0.395254	0.786523
MAP7D1	20116.7	-0.393998	0.172824	-2.27977	0.0226216	0.302652
THRAP3	10981.7	-0.127862	0.12579	-1.01647	0.309405	0.731772
SH3D21	315.689	-0.0586757	0.253211	-0.231727	0.81675	0.950498
STK40	26528.5	-0.439958	0.197289	-2.23002	0.0257463	0.315633
LSM10	4170.35	0.0818268	0.137734	0.594095	0.552448	0.862785
OSCP1	86.1013	-0.533691	0.317154	-1.68275	0.0924233	0.488001
MRPS15	2051.53	0.278792	0.120873	2.30648	0.0210836	0.294281
CSF3R	280206	-0.577137	0.268387	-2.15039	0.0315246	0.342957
GRIK3	4.72338	0.177686	1.07268	0.165647	0.868435	0.966318
ZC3H12A	3072.66	-0.0278856	0.163325	-0.170737	0.86443	0.965524
MEAF6	4026.08	-0.0112757	0.0731703	-0.154102	0.87753	0.96791
SNIP1	1932.22	-0.119779	0.0772696	-1.55015	0.121106	0.534926
DNALI1	9.3495	0.150802	0.541544	0.278467	0.780654	0.939575
GNL2	1760.12	0.176309	0.120389	1.4645	0.143057	0.567541
RSPO1	0.425984	-2.20703	2.52002	-0.875798	0.38114
C1orf109	587.152	0.0474701	0.136735	0.347168	0.728465	0.922933
CDCA8	261.809	-0.0530831	0.263318	-0.201593	0.840235	0.958176
EPHA10	10.7521	-0.337165	0.495803	-0.680038	0.49648	0.839648
MANEAL	188.388	0.41232	0.196233	2.10117	0.0356259	0.358231
YRDC	594.438	0.0386344	0.117198	0.329649	0.741665	0.927759
C1orf122	1253.21	0.181361	0.106338	1.70551	0.0880984	0.481035
MTF1	3343.94	-0.270051	0.168435	-1.60329	0.108871	0.513908
INPP5B	2456.27	-0.158497	0.0947276	-1.67319	0.0942907	0.490595
SF3A3	5940.97	-0.0934431	0.0808182	-1.15621	0.247593	0.684113
FHL3	4386.19	-0.643592	0.299744	-2.14714	0.0317824	0.343301
POU3F1	17.6124	-0.291612	0.411227	-0.709127	0.478246	0.828977
RRAGC	1448.51	-0.350361	0.119196	-2.93938	0.00328872	0.144826
MYCBP	1224.1	-0.154486	0.136305	-1.13339	0.257051	0.691183
GJA9	3.11141	0.41072	0.844926	0.486101	0.626896
RHBDL2	42.2164	0.288463	0.420949	0.685267	0.493175	0.837108
AKIRIN1	5925.57	-0.175351	0.136439	-1.2852	0.198723	0.633912
NDUFS5	1513.09	0.131112	0.27064	0.484453	0.628064	0.890642
MACF1	11851.2	0.034376	0.126519	0.271706	0.785848	0.941196
BMP8A	432.931	-0.0855124	0.202188	-0.422935	0.672343	0.90577
PABPC4	11349.7	-0.0476021	0.0999785	-0.476124	0.633986	0.893287
HEYL	13.5254	-0.0495234	0.399948	-0.123825	0.901454	0.974661
NT5C1A	11.6261	-0.29284	0.625392	-0.468251	0.639605	0.894976
HPCAL4	727.202	-0.172398	0.269024	-0.640829	0.521634	0.850576
PPIE	3261.08	0.190832	0.121234	1.57408	0.115469	0.524753
BMP8B	386.04	0.0560985	0.239499	0.234233	0.814804	0.949883
OXCT2	14.2285	0.174206	0.511463	0.340604	0.733402	0.924993
TRIT1	791.026	0.069919	0.0946104	0.73902	0.459895	0.818658
MYCL	1376.54	-0.0825038	0.160738	-0.513282	0.607754	0.882001
MFSD2A	338.157	-0.039831	0.184939	-0.215374	0.829476	0.955347
CAP1	71368.2	-0.199555	0.129824	-1.53712	0.124264	0.540791
PPT1	17517.5	-0.361258	0.190226	-1.8991	0.0575513	0.421917
RLF	1624.36	0.0737643	0.18762	0.393159	0.694202	0.912063
TMCO2	7.62999	0.190077	0.484079	0.392657	0.694573	0.912063
ZMPSTE24	2796.24	-0.0505271	0.164333	-0.307467	0.758488	0.931318
COL9A2	923.293	-0.714744	0.196225	-3.64248	0.000270026	0.0501198
SMAP2	52852.6	-0.572037	0.218875	-2.61353	0.00896127	0.212064
ZFP69B	68.5464	0.498807	0.198299	2.51543	0.0118888	0.233545
ZFP69	559.558	0.373165	0.15313	2.43692	0.0148131	0.255405
EXO5	288.119	0.168768	0.113972	1.48079	0.138664	0.560813
ZNF684	173.688	-0.0944208	0.258238	-0.365635	0.714637	0.918121
RIMS3	473.442	-0.0497531	0.158594	-0.313713	0.753739	0.930848
NFYC	6097.52	-0.280852	0.135021	-2.08006	0.0375199	0.363512
KCNQ4	46.5778	0.237318	0.28277	0.839261	0.401323	0.78865
CITED4	603.039	-0.194775	0.233971	-0.832474	0.405141	0.789996
CTPS1	1117.78	0.237747	0.110662	2.1484	0.0316816	0.342957
SLFNL1	61.3893	0.195878	0.245371	0.798295	0.424699	0.799145
SCMH1	974.149	-0.0641438	0.144136	-0.445022	0.656304	0.901294
FOXO6	30.0696	0.0837665	0.585697	0.14302	0.886274	0.970076
EDN2	0.810243	0.0443676	1.39995	0.0316923	0.974717
HIVEP3	1440.81	0.130139	0.19291	0.674612	0.499922	0.841261
GUCA2B	0.590153	-0.593135	2.56901	-0.230881	0.817408
GUCA2A	0.343554	0.707773	3.11378	0.227304	0.820187
FOXJ3	3112.56	-0.201519	0.112356	-1.79358	0.0728801	0.455395
RIMKLA	47.249	-0.212396	0.395331	-0.537262	0.591087	0.875008
ZMYND12	31.0488	0.433349	0.235511	1.84004	0.0657626	0.440852
PPCS	2387.07	0.108733	0.127405	0.853444	0.393413	0.786395
CCDC30	512.809	-0.0427283	0.155587	-0.274627	0.783603	0.940622
PPIH	1581.21	-0.0488537	0.12799	-0.381701	0.702683	0.914448
YBX1	64289.7	0.478087	0.192829	2.47933	0.013163	0.241862
CLDN19	2.42528	-1.58334	1.07291	-1.47574	0.140012
C1orf50	282.214	-0.0992325	0.147769	-0.671536	0.501879	0.841335
ERMAP	1155.62	0.4109	0.231387	1.77581	0.0757643	0.461532
ZNF691	961	0.0395155	0.10522	0.375551	0.707251	0.915791
SLC2A1	9528.89	0.804757	0.317855	2.53184	0.0113467	0.229855
FAM183A	1.70115	1.02181	1.61941	0.630977	0.528056
EBNA1BP2	1392.9	0.229119	0.0971867	2.35752	0.0183977	0.279225
TMEM125	3.33143	-0.735711	0.927022	-0.793629	0.427411
C1orf210	1.89416	-0.571779	1.22023	-0.468583	0.639368
TIE1	50.2638	0.412361	0.358628	1.14983	0.250214	0.685714
MPL	299.719	0.0470248	0.239742	0.196147	0.844495	0.959417
CDC20	396.309	0.417323	0.447511	0.932542	0.351056	0.759669
ELOVL1	7267.57	-0.0638513	0.112793	-0.566093	0.571331	0.867781
MED8	1941.26	-0.0218809	0.0812912	-0.269166	0.787802	0.941549
SZT2	5053.66	-0.121454	0.134436	-0.90343	0.366298	0.769168
PTPRF	168.979	0.942634	0.476794	1.97702	0.0480389	0.395202
KDM4A	1201.37	-0.104923	0.148397	-0.707043	0.47954	0.829596
ST3GAL3	388.389	-0.091197	0.151875	-0.600473	0.548191	0.860078
ARTN	10.2299	0.344451	0.378698	0.909566	0.363052	0.767948
IPO13	2456.18	-0.115353	0.137546	-0.83865	0.401665	0.788694
DPH2	1649.5	0.180672	0.138704	1.30257	0.192723	0.627419
ATP6V0B	20864.7	-0.186197	0.147804	-1.25975	0.207758	0.643573
B4GALT2	430.614	0.290492	0.20551	1.41352	0.157504	0.585644
CCDC24	251.115	-0.191664	0.157892	-1.21389	0.224789	0.66032
SLC6A9	1499.64	1.88003	0.581646	3.23226	0.00122813	0.101992
KLF17	0.503424	-1.32701	2.21762	-0.598395	0.549577
DMAP1	4146.84	-0.0332972	0.0974383	-0.341725	0.732558	0.9248
ERI3	1749.04	-0.00134684	0.112036	-0.0120215	0.990408	0.996329
RNF220	6526.14	-0.0191477	0.0929605	-0.205977	0.836809	0.957332
TMEM53	279.506	0.0671449	0.114761	0.585087	0.558489	0.863874
KIF2C	255.182	0.440358	0.239343	1.83987	0.065788	0.440852
RPS8	51699.2	0.112651	0.219809	0.512496	0.608304	0.882263
BEST4	82.2354	0.123054	0.200187	0.614695	0.538756	0.857306
PLK3	2721.43	-0.31263	0.152946	-2.04405	0.0409482	0.371369
BTBD19	241.763	-0.506065	0.210526	-2.40382	0.016225	0.262482
PTCH2	178.026	-0.0900347	0.197294	-0.456347	0.648141	0.897688
EIF2B3	896.685	0.226344	0.123126	1.83832	0.0660158	0.440985
HECTD3	4759.74	0.222157	0.154024	1.44235	0.149204	0.574682
UROD	3901.51	0.42079	0.183863	2.28861	0.0221022	0.298889
ZSWIM5	153.81	0.241834	0.167459	1.44414	0.1487	0.573683
HPDL	58.2202	0.304502	0.324708	0.937771	0.348362	0.758601
MUTYH	227.738	0.272214	0.201167	1.35317	0.176001	0.606728
TOE1	917.261	-0.00766331	0.0958058	-0.079988	0.936247	0.982799
TESK2	799.14	-0.202914	0.179406	-1.13104	0.25804	0.692138
MMACHC	466.793	0.064194	0.128822	0.498317	0.618261	0.885985
PRDX1	5309.68	0.211115	0.133021	1.58708	0.112495	0.520167
AKR1A1	4890.65	0.182796	0.10388	1.75968	0.0784617	0.466011
NASP	3673.96	0.0167625	0.0901824	0.185873	0.852544	0.962095
CCDC17	536.607	-0.187729	0.159931	-1.17381	0.24047	0.676071
GPBP1L1	7254.54	-0.236482	0.0961409	-2.45975	0.0139036	0.247613
TMEM69	1381.3	0.0326191	0.067187	0.485497	0.627324	0.890432
IPP	671.637	-0.0466033	0.113937	-0.409029	0.682519	0.908957
MAST2	1270.91	0.0811718	0.163013	0.497946	0.618522	0.885985
PIK3R3	306.024	0.119785	0.209255	0.572435	0.567027	0.86729
TSPAN1	35.5067	0.186153	0.286891	0.648863	0.516427	0.848569
POMGNT1	2504.46	0.0958109	0.107695	0.889652	0.373653	0.774029
LURAP1	3.54313	0.558844	0.601194	0.929556	0.352601
RAD54L	108.882	0.544509	0.256198	2.12535	0.0335576	0.349688
LRRC41	4162.81	0.0602836	0.107032	0.563228	0.57328	0.867781
UQCRH	2757.62	0.432454	0.258503	1.67292	0.0943436	0.490661
NSUN4	1710.91	-0.0105409	0.101929	-0.103414	0.917634	0.977806
FAAH	740.114	-0.234131	0.160562	-1.45819	0.144788	0.568279
DMBX1	0.265069	-0.975605	3.26039	-0.299229	0.764765
KNCN	7.74038	0.749284	0.883052	0.848516	0.396151	0.786523
MKNK1	6556.45	-0.323876	0.149631	-2.16449	0.0304265	0.337304
MOB3C	3656.14	-0.00635147	0.0898508	-0.0706891	0.943645	0.984966
ATPAF1	2194.66	0.0309834	0.0906296	0.341869	0.73245	0.924759
EFCAB14	9374.73	-0.072674	0.101228	-0.717925	0.472804	0.825863
TEX38	9.45819	-0.419964	0.508484	-0.825914	0.408853	0.791279
CYP4B1	5.19218	-0.763528	0.743387	-1.02709	0.304376	0.72808
CYP4A11	0.0720529	0.289772	3.44864	0.0840252	0.933036
CYP4X1	0.245876	0.976773	2.83253	0.344841	0.730214
CYP4Z1	0.881713	-0.387809	1.38674	-0.279654	0.779743
CYP4A22	0.26842	0.839368	3.22899	0.259947	0.794904
PDZK1IP1	22663.5	0.8075	0.522175	1.54642	0.122004	0.53644
TAL1	4099.3	0.901079	0.389408	2.31397	0.0206695	0.29255
STIL	125.617	0.205832	0.214944	0.957607	0.338261	0.753802
CMPK1	6005.53	0.120608	0.222038	0.543184	0.587003	0.873308
FOXE3	3.10825	1.20709	0.910542	1.32568	0.184946
FOXD2	129.826	0.207883	0.236367	0.879493	0.379134	0.776008
TRABD2B	0.0613249	-0.259816	3.44864	-0.0753386	0.939945
SLC5A9	79.5423	-1.05889	0.237117	-4.46568	7.98132e-06	0.00963013
SPATA6	282.859	-0.255645	0.192118	-1.33066	0.1833	0.616139
AGBL4	2.18836	0.13415	1.13564	0.118127	0.905967
BEND5	167.732	-0.0253232	0.229226	-0.110473	0.912034	0.976727
ELAVL4	13.7284	-0.285983	0.412504	-0.693285	0.488131	0.834433
DMRTA2	0.366837	-1.36373	2.02028	-0.675019	0.499664
FAF1	2201.24	-0.023102	0.113019	-0.204408	0.838035	0.957924
CDKN2C	460.042	0.650304	0.223579	2.90861	0.00363038	0.151047
RNF11	8156.67	1.02626	0.376114	2.72859	0.00636049	0.183089
TTC39A	152.833	0.706224	0.307239	2.29862	0.0215267	0.295966
EPS15	5023.94	-0.0777619	0.13771	-0.564679	0.572292	0.867781
OSBPL9	3259.21	-0.0650988	0.094794	-0.68674	0.492246	0.836334
RAB3B	4.15456	0.0766104	0.701859	0.109154	0.913081	0.976905
TXNDC12	873.623	0.109507	0.135139	0.810326	0.417753	0.795389
KTI12	295.989	0.162109	0.108793	1.49007	0.136205	0.557253
BTF3L4	2063.65	0.16933	0.196324	0.862503	0.388411	0.784144
ZFYVE9	534.652	-0.256625	0.186658	-1.37484	0.169182	0.599801
CC2D1B	4093.51	-0.120623	0.109723	-1.09934	0.271621	0.703055
ORC1	161.305	0.337495	0.282446	1.1949	0.232125	0.666852
PRPF38A	4795.23	-0.0087298	0.0745456	-0.117107	0.906775	0.975001
GPX7	983.561	0.313656	0.18083	1.73454	0.0828227	0.470455
COA7	677.489	0.160871	0.144074	1.11659	0.26417	0.697342
ZYG11B	1986.66	-0.230434	0.135643	-1.69883	0.0893521	0.483164
ZYG11A	44.6404	0.196386	0.241343	0.813722	0.415804	0.795197
ECHDC2	6988.05	-0.0629308	0.191143	-0.329234	0.741979	0.927759
SCP2	4030.62	0.183467	0.143345	1.2799	0.200581	0.634675
PODN	134.638	1.15016	0.413235	2.78331	0.00538079	0.172746
SLC1A7	538.097	0.268415	0.423445	0.633884	0.526157	0.851941
CPT2	877.68	-0.0549686	0.0829827	-0.66241	0.507709	0.844005
MAGOH	1161.88	0.364631	0.21092	1.72876	0.0838512	0.472589
LRP8	609.606	0.25492	0.154149	1.65373	0.0981833	0.495768
DMRTB1	0.191476	0.289785	2.59006	0.111884	0.910916
GLIS1	15.4433	0.813254	0.615319	1.32168	0.186276	0.619308
NDC1	808.378	0.0555119	0.176815	0.313954	0.753556	0.930848
YIPF1	3178.86	-0.153926	0.151743	-1.01438	0.310401	0.731772
DIO1	54.4398	-0.183367	0.240158	-0.763525	0.44515	0.80941
HSPB11	575.603	0.473749	0.239915	1.97465	0.048308	0.395345
LRRC42	617.877	-0.0777525	0.0883181	-0.880368	0.37866	0.775596
LDLRAD1	0.318315	-2.48101	2.61405	-0.949107	0.342566
TMEM59	11457.2	0.0902682	0.158973	0.56782	0.570157	0.867781
TCEANC2	2130.84	-0.0857626	0.0774584	-1.10721	0.268204	0.701214
CDCP2	0.640213	-0.868346	2.00181	-0.43378	0.664448
RP11-446E24.4	2.63036	0.495635	0.662309	0.748344	0.454252
CYB5RL	561.551	0.0599998	0.112757	0.532118	0.594644	0.87622
MRPL37	3575.09	0.205987	0.132142	1.55884	0.119035	0.532447
SSBP3	9715.52	0.268781	0.227794	1.17993	0.238028	0.673127
SSBP3-AS1	548.715	0.460131	0.228715	2.01181	0.0442405	0.382195
ACOT11	161.956	-0.864504	0.295115	-2.92938	0.00339643	0.146036
FAM151A	13.3904	-0.984616	0.517519	-1.90257	0.0570969	0.421094
MROH7-TTC4	0.657254	-3.05309	1.39741	-2.18483	0.0289017
MROH7	9.72775	-0.506429	0.349391	-1.44946	0.147209	0.571489
TTC4	131.137	0.266886	0.145848	1.82988	0.0672672	0.44199
PARS2	384.657	-0.048068	0.121296	-0.396288	0.691893	0.911673
TTC22	1623.55	0.030881	0.145935	0.211609	0.832412	0.956275
DHCR24	774.511	-0.0652253	0.243027	-0.268387	0.788401	0.941628
TMEM61	0.0313296	0.152374	3.44864	0.0441839	0.964758
BSND	5.0987	1.49549	0.761872	1.96292	0.049656	0.399205
PCSK9	1.04399	-1.04521	1.35052	-0.773932	0.438971
USP24	4991.97	0.0838698	0.120143	0.698084	0.485124	0.833144
PRKAA2	1.33934	-1.28237	1.26911	-1.01045	0.31228
C8B	1.39099	-3.49926	1.3044	-2.68267	0.00730373
DAB1	33.2662	-0.307932	0.33842	-0.909911	0.36287	0.767865
OMA1	886.335	-0.074916	0.143829	-0.520871	0.602457	0.878654
TACSTD2	91.3165	-1.82883	0.652561	-2.80254	0.00507019	0.169151
MYSM1	1639.14	0.018306	0.231055	0.0792279	0.936851	0.982974
JUN	1002.4	-0.206887	0.180183	-1.14821	0.250883	0.685714
FGGY	322.846	-0.0515697	0.198443	-0.259872	0.794963	0.943232
HOOK1	200.576	0.165625	0.286364	0.578374	0.563012	0.86556
CYP2J2	44.1114	-0.102896	0.346598	-0.296873	0.766563	0.933849
C1orf87	7.82186	-0.454752	0.71886	-0.632601	0.526994	0.852077
NFIA	902.712	0.16894	0.207595	0.813799	0.41576	0.795197
TM2D1	1128.63	-0.122143	0.108861	-1.122	0.261861	0.695388
L1TD1	68.4954	-0.330628	0.39698	-0.83286	0.404924	0.78988
KANK4	2.4774	-0.00571452	0.944313	-0.00605151	0.995172
USP1	2157.05	0.0459189	0.252428	0.181909	0.855654	0.962553
DOCK7	332.267	-0.148056	0.159351	-0.929123	0.352825	0.760995
ANGPTL3	0.897553	1.30446	1.48146	0.880527	0.378574
ATG4C	661.542	0.15524	0.213858	0.725902	0.467899	0.823131
FOXD3	0.0720529	0.289772	3.44864	0.0840252	0.933036
ALG6	964.527	0.0147614	0.163536	0.0902641	0.928077	0.98051
ITGB3BP	274.201	0.509198	0.282641	1.80157	0.0716129	0.451801
EFCAB7	163.889	0.398136	0.268125	1.48489	0.137573	0.558602
DLEU2L	15.0356	0.285516	0.422955	0.675051	0.499643	0.841261
PGM1	2295.29	0.007242	0.152358	0.0475326	0.962089	0.990689
ROR1	20.409	0.0843636	0.46195	0.182625	0.855092	0.962202
CACHD1	94.2251	-0.221973	0.404446	-0.548832	0.583121	0.872316
RAVER2	159.253	-0.113013	0.220825	-0.511777	0.608807	0.882445
JAK1	22112.5	-0.267106	0.157709	-1.69366	0.0903303	0.484854
AK4	45.5362	0.502448	0.323566	1.55285	0.12046	0.533866
DNAJC6	161.888	1.64271	0.451571	3.63776	0.000275018	0.0501198
LEPR	302.539	0.628663	0.336349	1.86908	0.0616122	0.430127
LEPROT	4047.24	0.0592684	0.131514	0.450662	0.652233	0.899645
PDE4B	4089.11	-0.304425	0.176785	-1.722	0.0850686	0.475104
SGIP1	117.601	2.18102	0.714406	3.05291	0.00226631	0.131256
INSL5	0.405447	1.62824	3.44464	0.472688	0.636436
MIER1	4433.6	-0.106256	0.235818	-0.450586	0.652288	0.899645
SLC35D1	1302.67	-0.100943	0.111382	-0.906285	0.364785	0.768031
C1orf141	1.29366	-1.27347	1.32509	-0.961044	0.33653
IL23R	67.2615	-0.497222	0.352788	-1.40941	0.158715	0.586486
IL12RB2	618.591	-0.258081	0.25711	-1.00378	0.315486	0.737118
SERBP1	12704.9	0.0711594	0.0907606	0.784034	0.43302	0.804012
GADD45A	676.384	0.292069	0.258807	1.12852	0.2591	0.693311
GNG12	2.73287	-0.125764	0.860357	-0.146177	0.883782
DIRAS3	2.17288	-0.221328	1.0428	-0.212244	0.831916
WLS	3337.34	-0.362634	0.341539	-1.06176	0.288343	0.716955
RPE65	0.176921	-1.15637	3.44199	-0.33596	0.736901
DEPDC1	22.2479	0.962127	0.516502	1.86277	0.0624941	0.432116
LRRC7	86.5357	0.166837	0.258138	0.646309	0.51808	0.84962
LRRC40	632.088	0.247355	0.286791	0.862493	0.388417	0.784144
SRSF11	13237.7	0.0585816	0.125244	0.46774	0.639971	0.894976
ANKRD13C	1059.74	0.18728	0.212656	0.880672	0.378495	0.775596
HHLA3	382.705	-0.364674	0.274046	-1.3307	0.183286	0.616139
CTH	62.0701	0.121335	0.32502	0.373315	0.708914	0.916146
PTGER3	44.5493	-0.248076	0.368465	-0.673269	0.500776	0.841261
ZRANB2	4444.7	0.303219	0.283432	1.06981	0.284704	0.713312
NEGR1	85.0135	0.306191	0.310203	0.987067	0.32361	0.742912
LRRIQ3	42.2436	0.617582	0.407516	1.51548	0.129651	0.547772
FPGT	624.392	0.330395	0.303051	1.09023	0.275612	0.705674
FPGT-TNNI3K	26.3158	0.252937	0.431974	0.585538	0.558186	0.863874
TNNI3K	0.948593	-0.0913605	1.71295	-0.0533352	0.957465
LRRC53	0.148533	-0.534608	3.44864	-0.15502	0.876806
CRYZ	659.77	0.461189	0.327026	1.41025	0.158465	0.586486
TYW3	738.709	-0.0082333	0.220557	-0.0373296	0.970222	0.992126
LHX8	0.124998	0.42717	3.44864	0.123866	0.901421
SLC44A5	16.4084	-0.281157	1.39545	-0.201482	0.840322	0.958176
ACADM	1480.41	0.145664	0.173826	0.837985	0.402039	0.78877
RABGGTB	1012.09	0.0471824	0.204171	0.231092	0.817243	0.950605
MSH4	13.3557	-0.620727	0.453916	-1.36749	0.171471	0.602175
ST6GALNAC3	150.677	-0.00670902	0.269524	-0.0248921	0.980141	0.994096
ST6GALNAC5	1.25181	0.599089	1.46369	0.409302	0.682318
PIGK	1345.87	0.164366	0.238734	0.688488	0.491145	0.835738
AK5	572.157	-0.13453	0.245554	-0.547865	0.583785	0.872316
ZZZ3	1323.4	0.145021	0.236682	0.612727	0.540057	0.857437
USP33	3194.66	0.0520547	0.124243	0.418977	0.675233	0.906849
NEXN	397.372	-0.0769878	0.247117	-0.311544	0.755387	0.931024
FUBP1	5163.64	0.113591	0.114056	0.995925	0.319287	0.740407
DNAJB4	248.66	0.105493	0.252715	0.41744	0.676356	0.907008
GIPC2	5.1553	-0.193036	0.731961	-0.263724	0.791992	0.942668
PTGFR	13.2698	1.79427	0.654401	2.74185	0.00610947	0.182269
IFI44L	6828.96	-1.52495	0.694903	-2.19448	0.0282008	0.326741
IFI44	2539.15	-1.59972	0.599604	-2.66796	0.00763142	0.196262
TTLL7	81.2802	0.0793099	0.291658	0.271928	0.785678	0.941196
PRKACB	6067.7	0.374513	0.286092	1.30906	0.190514	0.624248
SAMD13	4.96915	0.730152	0.715713	1.02017	0.307646	0.73059
DNASE2B	0.208881	0.839364	3.42842	0.244825	0.806592
RPF1	1843.09	0.196951	0.185802	1.06001	0.289141	0.717162
GNG5	2944.09	0.126074	0.150624	0.837014	0.402585	0.789092
CTBS	1108.39	-0.516089	0.188875	-2.73244	0.00628675	0.182417
SSX2IP	488.381	0.440446	0.244468	1.80165	0.0716	0.451801
LPAR3	50.274	-0.624204	0.46085	-1.35446	0.175589	0.606641
MCOLN2	1267.77	0.715411	0.184479	3.878	0.000105319	0.0331504
MCOLN3	140.318	0.876107	0.271146	3.23112	0.00123304	0.101992
SYDE2	47.1927	0.0283773	0.271968	0.104341	0.916899	0.97767
C1orf52	1117.71	0.032278	0.181317	0.17802	0.858707	0.963441
BCL10	2252.48	-0.226705	0.129358	-1.75254	0.0796814	0.466306
DDAH1	51.7771	0.551617	0.363829	1.51614	0.129484	0.547225
ZNHIT6	930.912	0.0727101	0.138367	0.525488	0.599244	0.87767
COL24A1	27.6973	-0.196859	0.30709	-0.641046	0.521493	0.850576
ODF2L	1180.6	0.00629459	0.167756	0.0375222	0.970069	0.992095
CLCA2	0.337255	-0.230363	2.09249	-0.110091	0.912337
CLCA1	0.302526	0.697068	2.75897	0.252655	0.800535
CLCA4	1.05232	-0.845164	1.19813	-0.705403	0.480559
SH3GLB1	9498.39	-0.207497	0.160875	-1.2898	0.197119	0.631993
HS2ST1	1194.67	0.125274	0.225889	0.554582	0.57918	0.870166
RP5-1052I5.2	1.56263	0.185992	1.16771	0.15928	0.873448
LMO4	3189.45	-0.0219504	0.098392	-0.223091	0.823465	0.953447
PKN2	3808.02	-0.230606	0.295894	-0.779354	0.435771	0.805404
GTF2B	1917.24	0.0253478	0.187744	0.135013	0.892602	0.971941
RBMXL1	1403.09	-0.0450037	0.111242	-0.404555	0.685804	0.909958
GBP3	2035.22	0.0197875	0.224047	0.0883186	0.929623	0.980913
GBP1	10497.1	-0.0904431	0.310647	-0.291144	0.770941	0.935193
GBP2	25153.8	0.107535	0.253788	0.423718	0.671771	0.90577
GBP7	2.05275	0.938822	0.846867	1.10858	0.267611
GBP4	7838.8	0.148764	0.235837	0.630792	0.528176	0.852465
GBP5	17486.7	0.631407	0.3359	1.87975	0.0601424	0.426935
GBP6	83.6398	0.323958	0.441535	0.733707	0.463127	0.819958
LRRC8B	695.818	0.195021	0.197562	0.987139	0.323575	0.742912
LRRC8C	3705.26	0.137282	0.126967	1.08125	0.279588	0.708195
LRRC8D	2253.56	0.00325828	0.101053	0.0322432	0.974278	0.992923
ZNF326	885.096	0.0106933	0.163585	0.0653688	0.94788	0.986369
BARHL2	0.258264	-0.96999	3.4387	-0.282081	0.777882
ZNF644	1367.21	0.201094	0.31305	0.642369	0.520634	0.850241
HFM1	1.1479	0.756475	1.23167	0.614185	0.539093
CDC7	421.65	0.275908	0.219811	1.25521	0.209403	0.645507
TGFBR3	2406.93	0.293902	0.196452	1.49605	0.134641	0.555739
BRDT	3.7678	-0.449038	0.492918	-0.910979	0.362307	0.767865
EPHX4	71.7197	0.446736	0.292913	1.52515	0.127222	0.545197
BTBD8	139.797	-0.115425	0.207442	-0.556422	0.577923	0.869459
C1orf146	6.62201	0.728584	0.456601	1.59567	0.110563	0.517402
GLMN	457.754	0.318021	0.1353	2.35048	0.0187492	0.2819
RPAP2	1553.03	0.126397	0.137018	0.922482	0.356277	0.76321
GFI1	1655.97	0.204721	0.207463	0.986783	0.323749	0.742996
EVI5	574.638	-0.300525	0.188784	-1.5919	0.111406	0.518862
RPL5	39748	0.129657	0.229886	0.564005	0.57275	0.867781
MTF2	2239.41	-0.00176008	0.161939	-0.0108688	0.991328	0.996834
TMED5	4484.91	0.03887	0.222386	0.174787	0.861247	0.964559
CCDC18	431.915	0.263253	0.202543	1.29974	0.193691	0.628378
DR1	6220.93	-0.00267871	0.129479	-0.0206883	0.983494	0.994965
FNBP1L	170.318	0.388238	0.327126	1.18682	0.2353	0.669597
BCAR3	118.083	-0.314362	0.24453	-1.28558	0.198591	0.633912
DNTTIP2	1991.19	0.180272	0.192712	0.935444	0.34956	0.759381
GCLM	1806.58	0.356029	0.132819	2.68057	0.0073497	0.192087
ABCA4	3.94808	1.05147	0.877368	1.19844	0.230745	0.666371
ARHGAP29	26.91	-0.0131941	0.446678	-0.0295383	0.976435	0.993382
ABCD3	1292.31	0.127916	0.236875	0.540013	0.589188	0.87477
F3	5.19353	0.77366	0.556671	1.3898	0.16459	0.595217
SLC44A3	16.738	-0.45133	0.412472	-1.09421	0.273864	0.704259
CNN3	94.6601	-0.200528	0.314028	-0.638567	0.523105	0.850917
ALG14	272.487	0.204572	0.203508	1.00523	0.314787	0.736674
RWDD3	129.52	0.304642	0.311137	0.979125	0.327518	0.74669
PTBP2	632.393	0.279841	0.242322	1.15483	0.248158	0.684208
DPYD	4715.15	0.0695772	0.190206	0.365799	0.714515	0.918121
SNX7	77.4439	0.0447237	0.99728	0.0448457	0.96423	0.991015
PALMD	1.79062	-0.395002	1.15766	-0.341208	0.732947
FRRS1	313.81	-0.574479	0.227725	-2.52269	0.0116462	0.232267
AGL	841.575	0.0919947	0.270761	0.339763	0.734035	0.925226
SLC35A3	1223.42	-0.051062	0.198779	-0.256878	0.797273	0.944658
SASS6	228.439	0.0900799	0.223644	0.402783	0.687108	0.910214
TRMT13	869.327	0.36777	0.246612	1.49129	0.135886	0.557137
LRRC39	85.9212	0.649772	0.238407	2.72548	0.00642087	0.183286
DBT	1372.12	-0.0875503	0.12536	-0.69839	0.484933	0.833144
RTCA	1854.93	0.0508654	0.100728	0.50498	0.613573	0.88406
CDC14A	1722.27	-0.00447194	0.17303	-0.0258449	0.979381	0.994041
GPR88	20.4512	-0.303363	0.373032	-0.813237	0.416082	0.795197
VCAM1	38.7793	1.82146	0.66954	2.72047	0.00651897	0.184352
EXTL2	186.825	0.205818	0.25996	0.791731	0.428518	0.801719
SLC30A7	3135.8	0.272576	0.141767	1.92271	0.0545168	0.41479
DPH5	911.772	0.308994	0.243706	1.2679	0.204834	0.640283
S1PR1	11211	-0.0693017	0.141364	-0.490235	0.623968	0.888327
OLFM3	0.378062	1.12006	3.44851	0.324795	0.745336
COL11A1	0.558755	-0.808896	2.0377	-0.396966	0.691393
RNPC3	1304.28	-0.158692	0.117586	-1.34957	0.177153	0.608091
AMY2B	685.732	0.0540895	0.151249	0.357619	0.720629	0.919859
AMY2A	0.590004	1.14973	1.28441	0.895138	0.370713
AMY1A	0.136735	0.0149802	3.44864	0.00434379	0.996534
AMY1B	3.20044	0.00437028	0.555252	0.00787081	0.99372
AMY1C	0.612376	-0.99673	1.39996	-0.711971	0.476483
PRMT6	986.439	0.0859955	0.155975	0.551342	0.581399	0.871617
NTNG1	10.8312	-0.242541	0.619345	-0.391608	0.695348	0.912063
VAV3	1684.79	-0.309724	0.17263	-1.79415	0.0727896	0.455395
SLC25A24	1308.83	-0.153844	0.267872	-0.574317	0.565754	0.866339
NBPF4	3.36367	0.475977	1.01524	0.46883	0.639191
NBPF6	0.860205	-0.443085	2.05451	-0.215665	0.829249
FAM102B	1281.26	0.0815302	0.192586	0.423345	0.672044	0.90577
HENMT1	1348.51	0.236011	0.172878	1.36519	0.172194	0.602894
PRPF38B	6499.87	-0.0807122	0.149532	-0.539767	0.589358	0.87477
FNDC7	6.26607	-0.0810189	0.529026	-0.153147	0.878282	0.968002
STXBP3	3411.98	-0.167197	0.194588	-0.859237	0.39021	0.785071
AKNAD1	3.46743	0.0839385	0.645188	0.130099	0.896488
GPSM2	496.567	-0.345606	0.14222	-2.43008	0.0150957	0.256697
CLCC1	924.594	-0.322879	0.126408	-2.55425	0.0106415	0.224794
WDR47	844.411	-0.221603	0.156105	-1.41958	0.155729	0.584145
TAF13	452.433	0.27878	0.288587	0.966017	0.334036	0.750971
TMEM167B	4593.51	0.0259544	0.182316	0.142359	0.886796	0.970076
C1orf194	39.0779	-0.632962	0.353939	-1.78834	0.0737215	0.456579
CELSR2	285.666	-0.241363	0.229662	-1.05095	0.293283	0.720714
PSRC1	488.455	-0.0485629	0.173394	-0.280072	0.779422	0.939007
MYBPHL	1.35794	0.0268656	1.35821	0.0197802	0.984219
SORT1	3188.47	-0.0906436	0.25476	-0.3558	0.721991	0.920544
PSMA5	5861.3	0.187763	0.100341	1.87125	0.0613102	0.429562
SYPL2	7.90541	-0.399975	0.552858	-0.723467	0.469393	0.823131
ATXN7L2	850.415	0.0666321	0.122603	0.543481	0.586799	0.873292
CYB561D1	5234.95	-0.121934	0.0768844	-1.58594	0.112754	0.520167
AMIGO1	2051.93	-0.154051	0.14915	-1.03286	0.301668	0.726493
GPR61	25.3303	0.282336	0.304042	0.92861	0.353091	0.761228
GNAI3	6598.83	-0.119221	0.164322	-0.725531	0.468126	0.823131
GNAT2	131.305	-0.0804323	0.239289	-0.33613	0.736773	0.926417
AMPD2	14425.9	-0.367322	0.214952	-1.70885	0.0874787	0.480138
GSTM4	1579.63	0.0551753	0.272052	0.202812	0.839282	0.95801
GSTM2	796.007	-0.0216331	0.258654	-0.083637	0.933345	0.982072
GSTM1	980.548	0.408398	0.961144	0.424908	0.670904	0.905769
GSTM5	41.6652	-0.0408689	0.385267	-0.10608	0.915519	0.977567
GSTM3	441.95	-0.147334	0.257451	-0.57228	0.567132	0.86729
EPS8L3	1.83202	0.724677	1.46523	0.494581	0.620896
CSF1	1762.91	-1.18458	0.201705	-5.87283	4.28413e-09	2.06766e-05
AHCYL1	5133.12	-0.0954775	0.0984681	-0.969629	0.332232	0.7504
STRIP1	3348.25	-0.160107	0.107107	-1.49483	0.13496	0.556156
UBL4B	0.292313	0.0149893	2.73577	0.00547902	0.995628
SLC6A17	0.517332	0.524907	2.63253	0.199392	0.841956
KCNC4	938.127	-0.0067667	0.147405	-0.0459054	0.963386	0.990987
RBM15	792.057	0.114037	0.136332	0.836466	0.402893	0.789102
SLC16A4	203.171	0.381424	0.319479	1.1939	0.232518	0.667302
LAMTOR5	2872.53	0.233827	0.166963	1.40047	0.161372	0.590773
PROK1	0.991437	0.520829	1.54587	0.336916	0.73618
KCNA10	0.087662	-0.122418	3.44864	-0.0354974	0.971683
KCNA2	136.686	0.105281	0.229499	0.458744	0.646418	0.896674
KCNA3	1015.18	0.291983	0.169651	1.72108	0.0852372	0.475587
CD53	53132.7	-0.107444	0.109214	-0.983796	0.325216	0.744795
LRIF1	988.751	-0.0596626	0.147136	-0.405493	0.685115	0.909958
DRAM2	2906.99	0.238877	0.188804	1.26521	0.205796	0.641626
CEPT1	2971.84	0.222947	0.180127	1.23772	0.215818	0.651549
DENND2D	13660.6	0.0659012	0.114167	0.577233	0.563782	0.865902
CHI3L2	1447.66	0.251929	0.299843	0.840203	0.400795	0.78865
CHIA	0.0845681	-0.809404	3.44864	-0.234702	0.81444
PIFO	18.3125	0.0876553	0.352153	0.248913	0.803428	0.94599
OVGP1	259.022	-0.0162108	0.189923	-0.0853545	0.93198	0.981419
WDR77	1294.61	-0.0744422	0.0931595	-0.799084	0.424242	0.798881
C1orf162	11111.4	-0.02409	0.174048	-0.13841	0.889916	0.971068
ADORA3	308.075	-1.16736	0.4044	-2.88666	0.00389359	0.15483
RAP1A	9787.48	-0.0404116	0.147142	-0.274644	0.783589	0.940622
DDX20	1464.72	0.0169338	0.0951527	0.177964	0.858751	0.963441
KCND3	70.1715	0.276323	0.359566	0.76849	0.442196	0.807995
CTTNBP2NL	147.243	0.0369686	0.223742	0.165228	0.868764	0.966318
WNT2B	216.125	0.122838	0.161462	0.760784	0.446786	0.809998
ST7L	506.085	0.0200035	0.106881	0.187156	0.851538	0.962071
CAPZA1	19435.3	0.250205	0.258088	0.969456	0.332318	0.75041
MOV10	5315.18	-0.0507211	0.194996	-0.260113	0.794777	0.943089
RHOC	4227.51	0.197422	0.170697	1.15657	0.247449	0.684069
RP11-426L16.10	0.445635	0.171408	1.87679	0.0913307	0.92723
PPM1J	84.8656	-0.206067	0.240056	-0.85841	0.390666	0.785071
SLC16A1	634.03	0.243683	0.134302	1.81444	0.0696096	0.448777
LRIG2	1438.96	-0.0933797	0.0980086	-0.95277	0.340707	0.754988
MAGI3	183.767	-0.0476235	0.19939	-0.238846	0.811225	0.948613
PHTF1	857.683	0.0586184	0.149531	0.392016	0.695046	0.912063
RSBN1	3150.29	-0.0427475	0.11569	-0.3695	0.711755	0.917263
PTPN22	3118.46	0.378212	0.168738	2.24142	0.0249987	0.31257
BCL2L15	135.105	0.346021	0.183833	1.88226	0.0598013	0.426935
AP4B1	1878.32	0.0833968	0.0857874	0.972133	0.330984	0.749698
DCLRE1B	724.764	0.119093	0.127544	0.93374	0.350438	0.75963
HIPK1	7215.93	-0.246536	0.178739	-1.37931	0.167799	0.59835
OLFML3	12.0633	-0.76041	0.413106	-1.84071	0.0656637	0.440852
SYT6	5.59228	0.0577615	0.441776	0.130749	0.895974	0.972872
TRIM33	6974.36	0.0771412	0.115083	0.670308	0.502662	0.841684
BCAS2	1332.61	0.0849569	0.11009	0.771706	0.440289	0.807168
DENND2C	118.248	-0.139968	0.147307	-0.950178	0.342022	0.756051
AMPD1	4.63619	0.250927	0.816648	0.307264	0.758642	0.931318
NRAS	2630.4	0.0832823	0.217394	0.383094	0.70165	0.914254
CSDE1	30398.3	0.123228	0.113086	1.08969	0.275852	0.705822
SIKE1	1714.04	0.143022	0.181868	0.786409	0.431628	0.803696
SYCP1	0.167097	-0.397208	3.08324	-0.128828	0.897494
TSHB	4.94778	0.718832	0.530739	1.3544	0.175609	0.606641
TSPAN2	2493.76	-0.392444	0.236011	-1.66282	0.0963486	0.493816
NGF	0.291133	-1.11331	3.16264	-0.352018	0.724825
VANGL1	462.375	0.274362	0.164757	1.66525	0.0958628	0.492742
CASQ2	0.208109	0.839364	3.43215	0.244559	0.806798
NHLH2	0.231033	-0.688971	2.87521	-0.239624	0.810621
SLC22A15	753.694	-0.449662	0.267929	-1.67829	0.0932911	0.489406
MAB21L3	28.8342	-0.708509	0.400835	-1.76758	0.0771311	0.464597
ATP1A1	7043.25	-0.0213733	0.132882	-0.160844	0.872216	0.966318
CD58	1440.27	0.0717637	0.237743	0.301854	0.762763	0.932615
IGSF3	13.3495	1.14361	0.470579	2.43023	0.0150893	0.256697
CD2	17750.7	0.181832	0.168927	1.0764	0.28175	0.709471
PTGFRN	86.5648	-0.221273	0.265499	-0.833421	0.404607	0.789848
CD101	1271.97	0.0363254	0.196186	0.185158	0.853105	0.962095
TTF2	901.872	-0.0526682	0.148894	-0.353729	0.723542	0.921467
TRIM45	112.301	0.427673	0.229525	1.8633	0.0624205	0.431956
VTCN1	0.140073	0.564568	3.44864	0.163708	0.869961
MAN1A2	2446.01	0.174842	0.187431	0.932834	0.350906	0.759669
GDAP2	1485.72	-0.155956	0.136165	-1.14535	0.252064	0.686402
WDR3	1198.8	-0.0554468	0.104414	-0.53103	0.595398	0.87645
SPAG17	10.8241	-0.179521	0.378297	-0.474551	0.635107	0.893683
TBX15	1.8919	0.113032	1.28535	0.0879385	0.929926
WARS2	432.226	0.299003	0.114144	2.61953	0.00880521	0.211077
HAO2	0.158422	-0.39721	3.44864	-0.115179	0.908303
HSD3B2	0.153302	0.564568	3.44864	0.163708	0.869961
ZNF697	179.012	-0.0462788	0.235249	-0.196723	0.844045	0.959417
PHGDH	509.726	0.294024	0.264937	1.10979	0.267091	0.700243
REG4	101.957	-0.420794	0.446201	-0.943059	0.34565	0.757137
NOTCH2	11117.1	-0.431783	0.202511	-2.13215	0.0329948	0.347647
FAM72B	20.7491	0.681498	0.380905	1.78916	0.0735896	0.456579
FCGR1B	1427.18	0.500177	0.398674	1.2546	0.209623	0.645661
PPIAL4G	2.16559	1.10092	0.899269	1.22424	0.220863
FAM72D	10.838	0.608843	0.431696	1.41035	0.158436	0.586486
NBPF8	1567.83	-0.0561985	0.188815	-0.297638	0.76598	0.933644
NBPF9	716.607	0.0870873	0.123905	0.702856	0.482145	0.830872
PDE4DIP	1649.55	-0.0356689	0.11442	-0.311737	0.75524	0.931024
NBPF10	492.354	-0.310207	0.197831	-1.56805	0.11687	0.528293
TXNIP	246043	-0.151633	0.145907	-1.03925	0.298689	0.72538
POLR3GL	985.598	0.0364706	0.182226	0.200139	0.841372	0.958626
ANKRD34A	215.766	0.136251	0.159133	0.856208	0.391883	0.785991
LIX1L	4093.13	-0.0818018	0.101978	-0.80215	0.422466	0.797699
RBM8A	3802.63	-0.0464338	0.107433	-0.43221	0.665588	0.903869
PEX11B	2145.84	0.129609	0.0828363	1.56464	0.117666	0.529426
ITGA10	215.334	0.0510041	0.241362	0.211318	0.832639	0.956275
ANKRD35	60.1329	0.972689	0.277865	3.50058	0.00046424	0.0616673
PIAS3	1350.05	-0.104914	0.120286	-0.872209	0.383094	0.7803
NUDT17	202.732	0.0147429	0.134952	0.109245	0.913008	0.976905
POLR3C	2208.42	0.0971601	0.0817251	1.18886	0.234493	0.668877
RNF115	3532.09	0.127248	0.0755041	1.68532	0.0919277	0.48777
CD160	1163.4	0.840982	0.270873	3.10471	0.00190463	0.121485
PDZK1	63.3701	-0.100325	0.232529	-0.431453	0.666139	0.904203
GPR89A	305.243	0.313552	0.126572	2.47726	0.0132395	0.242488
NBPF11	1136.75	0.186771	0.172405	1.08333	0.278662	0.707704
NBPF12	1596.08	-0.0962999	0.173101	-0.556324	0.57799	0.869459
PRKAB2	1147.28	0.260044	0.183684	1.41571	0.156861	0.584461
FMO5	400.644	0.134592	0.170591	0.788973	0.430128	0.802465
CHD1L	55.8974	0.409935	0.193422	2.11938	0.0340581	0.350582
BCL9	889.417	-0.44395	0.164908	-2.69211	0.00710007	0.190067
ACP6	905.637	-0.377246	0.141099	-2.67362	0.00750372	0.194011
GJA5	0.352394	1.39079	3.44751	0.403419	0.68664
GJA8	0.396314	-1.7627	2.23036	-0.790318	0.429342
GPR89B	432.484	0.0880199	0.104491	0.84237	0.399581	0.78865
PPIAL4A	2.91833	-0.359367	0.798772	-0.449899	0.652784
NBPF14	972.348	-0.408372	0.170395	-2.39661	0.0165474	0.265142
PPIAL4D	11.977	2.37253	0.903932	2.62468	0.00867304	0.210457
NBPF20	220.526	0.102378	0.247112	0.4143	0.678655	0.907652
NBPF15	1879.4	-0.108088	0.214608	-0.503654	0.614505	0.884269
FAM72C	4.23224	0.988818	0.69638	1.41994	0.155625	0.584058
PPIAL4C	57.0867	0.575601	0.393943	1.46113	0.14398	0.567541
FCGR1A	3871	0.536933	0.419371	1.28033	0.200429	0.634675
BOLA1	704.913	0.052737	0.120777	0.436648	0.662367	0.902612
SV2A	272.492	0.00480643	0.205725	0.0233634	0.98136	0.994479
SF3B4	6181.94	-0.271508	0.176478	-1.53848	0.123932	0.539833
MTMR11	1579.45	0.25492	0.211681	1.20426	0.228488	0.664446
OTUD7B	857.993	0.224372	0.142039	1.57965	0.114187	0.522704
VPS45	2068.44	0.196872	0.0728813	2.70126	0.00690764	0.189066
PLEKHO1	20232.1	-0.0232274	0.171167	-0.1357	0.892058	0.971785
ANP32E	2495.44	0.280757	0.254482	1.10325	0.269919	0.702829
CA14	179.157	-0.0382107	0.230292	-0.165923	0.868218	0.966318
APH1A	12490.3	-0.0369513	0.0631879	-0.584784	0.558693	0.863874
C1orf54	80.5084	0.00855375	0.269169	0.0317784	0.974649	0.992959
MRPS21	2163.34	0.3534	0.17765	1.9893	0.046668	0.388731
PRPF3	4554.85	-0.105523	0.069028	-1.5287	0.12634	0.54466
RPRD2	4178.05	-0.131648	0.131074	-1.00438	0.315196	0.737118
TARS2	1904.52	0.0477049	0.135748	0.351422	0.725272	0.921644
ECM1	95.5429	0.39996	0.251961	1.58738	0.112426	0.520167
ADAMTSL4	3333.36	-0.521045	0.253685	-2.0539	0.0399852	0.370107
ADAMTSL4-AS1	383.527	-0.384594	0.260677	-1.47537	0.140114	0.563061
MCL1	79574.5	-0.380042	0.179716	-2.11468	0.0344571	0.352582
ENSA	11787	0.182875	0.103345	1.76956	0.0768001	0.463909
GOLPH3L	1610.41	0.0740263	0.0957129	0.77342	0.439274	0.806823
HORMAD1	119.591	-0.463971	0.32877	-1.41123	0.158176	0.586486
CTSS	96115.6	-0.0947166	0.207412	-0.456659	0.647916	0.897688
CTSK	785.503	0.195216	0.152836	1.27729	0.201499	0.635621
ARNT	4194.29	-0.219072	0.115888	-1.89038	0.058707	0.423386
SETDB1	2891.35	-0.0667798	0.103969	-0.642303	0.520676	0.850241
CERS2	7005.63	-0.126421	0.111633	-1.13246	0.25744	0.691221
ANXA9	1479.11	-0.494431	0.230901	-2.14131	0.0322491	0.345089
BNIPL	282.133	-0.200031	0.211774	-0.944549	0.344889	0.757137
C1orf56	513.162	-0.289486	0.144213	-2.00736	0.0447117	0.384171
CDC42SE1	46615.3	-0.292356	0.100326	-2.91407	0.00356745	0.149286
MLLT11	306.349	0.408072	0.14655	2.78453	0.0053606	0.172746
GABPB2	3308.27	-0.182795	0.158809	-1.15103	0.249718	0.685641
SEMA6C	367.856	-0.330202	0.18741	-1.76193	0.0780818	0.46582
TNFAIP8L2	6449.17	-0.0957711	0.144508	-0.662737	0.507499	0.843882
SCNM1	4225.75	-0.00910858	0.127632	-0.0713657	0.943107	0.984966
LYSMD1	1788.59	0.0222057	0.235027	0.0944818	0.924726	0.979511
TMOD4	377.417	-0.211751	0.153626	-1.37836	0.168093	0.598874
VPS72	3490.84	-0.0526936	0.101592	-0.51868	0.603984	0.879195
PIP5K1A	2588.96	-0.288595	0.0790413	-3.65119	0.00026103	0.0497296
PSMD4	9709.05	0.0269693	0.11841	0.227761	0.819832	0.951607
ZNF687	5166.18	-0.244599	0.143566	-1.70373	0.0884307	0.481349
PI4KB	9131.87	-0.148384	0.108971	-1.36167	0.1733	0.603467
RFX5	4155.93	0.145171	0.0906846	1.60083	0.109414	0.515303
SELENBP1	48278.4	1.60759	0.585085	2.74761	0.00600307	0.181458
PSMB4	14333.3	0.155786	0.118649	1.313	0.189183	0.622118
POGZ	5198.38	-0.101483	0.103534	-0.98019	0.326992	0.745946
CGN	22.4092	0.289458	0.462948	0.62525	0.531807	0.8547
TUFT1	285.313	-0.571975	0.192708	-2.96809	0.00299657	0.141818
SNX27	6183.9	-0.370779	0.152817	-2.4263	0.0152537	0.256888
CELF3	42.9684	-0.0114145	0.453593	-0.0251646	0.979924	0.994096
RIIAD1	0.505726	1.44039	1.87904	0.76656	0.443343
MRPL9	1403.41	0.0998793	0.113193	0.882377	0.377573	0.775228
OAZ3	43.3547	-0.12515	0.210072	-0.595748	0.551343	0.862264
TDRKH	598.25	-0.0952682	0.142186	-0.670027	0.502841	0.841789
LINGO4	6.44711	-0.878706	0.62865	-1.39777	0.162183	0.591759
RORC	856.796	-0.333651	0.212281	-1.57174	0.11601	0.525896
C2CD4D	83.1436	-0.224401	0.225234	-0.996303	0.319103	0.740407
THEM5	550.629	0.885998	0.325851	2.71903	0.00654735	0.184794
THEM4	3060.92	-0.361555	0.193476	-1.86873	0.0616599	0.430253
S100A10	24842.1	-0.0361777	0.114884	-0.314906	0.752833	0.9307
S100A11	80855.6	-0.442958	0.253716	-1.74589	0.0808309	0.467742
TCHHL1	0.128996	-0.672006	3.44864	-0.194861	0.845502
TCHH	1.75876	1.9204	1.18458	1.62116	0.104982
HRNR	2.83685	-0.0722356	0.903038	-0.0799918	0.936244
FLG	1.87753	-0.576776	1.06655	-0.540787	0.588655
FLG2	0.325537	0.285493	2.73204	0.104498	0.916774
CRNN	0.252424	-0.970345	3.31226	-0.292956	0.769556
LCE5A	0.463766	1.30782	2.07613	0.629928	0.528741
LCE3B	0.128918	0.564568	3.44864	0.163708	0.869961
C1orf68	0.0308635	-0.397214	3.44864	-0.11518	0.908303
LCE1C	0.232893	-0.122413	3.37226	-0.0363002	0.971043
LCE6A	0.195674	-1.24864	3.43856	-0.363128	0.71651
SMCP	0.0657593	0.289772	3.44864	0.0840252	0.933036
IVL	0.517987	-2.9886	2.07392	-1.44104	0.149574
SPRR4	0.0723692	0.289772	3.44864	0.0840252	0.933036
SPRR3	0.0539821	0.289772	3.44864	0.0840252	0.933036
SPRR2A	0.0370407	0.152374	3.44864	0.0441839	0.964758
SPRR2B	0.168559	0.701966	3.44864	0.203549	0.838706
SPRR2F	0.321496	-1.47347	3.12361	-0.47172	0.637126
SPRR2G	0.0308635	-0.397214	3.44864	-0.11518	0.908303
PRR9	0.145292	-0.534608	3.44864	-0.15502	0.876806
PGLYRP3	0.502668	-3.20885	2.38456	-1.34568	0.178405
PGLYRP4	3.43771	-0.730779	0.869733	-0.840234	0.400777
S100A9	258570	0.243446	0.327312	0.743773	0.457014	0.817027
S100A12	8028.51	0.962416	0.415854	2.31431	0.0206506	0.29255
S100A8	30268.5	1.15065	0.653374	1.76108	0.0782242	0.466011
S100A7A	0.122856	-1.51958	3.4387	-0.441906	0.658557
S100A7L2	0.0360265	0.152374	3.44864	0.0441839	0.964758
S100A7	0.816413	-1.61532	1.45891	-1.10721	0.268203
S100A6	40884.5	-0.0285514	0.195842	-0.145788	0.884089	0.96942
S100A5	56.6502	0.10692	0.242229	0.441401	0.658923	0.901539
S100A4	73096.2	0.0432717	0.140499	0.307986	0.758093	0.931318
S100A3	17.9726	-0.60661	0.334349	-1.8143	0.069631	0.448777
S100A2	10.5302	0.132116	0.479368	0.275604	0.782852	0.940139
S100A16	4.022	-0.372626	0.955723	-0.389889	0.696619	0.912415
S100A14	0.193569	-0.259812	3.44864	-0.0753376	0.939946
S100A13	85.7092	0.306679	0.249642	1.22848	0.219268	0.65446
S100A1	42.6478	0.467977	0.266239	1.75773	0.0787934	0.466011
CHTOP	6804.21	0.0139815	0.0636229	0.219755	0.826062	0.954705
SNAPIN	2340.27	0.228135	0.0949865	2.40176	0.0163165	0.263374
ILF2	7078.83	0.105944	0.0893788	1.18534	0.235884	0.670324
NPR1	1.28571	-0.155536	1.48932	-0.104434	0.916825
INTS3	6248.31	-0.199958	0.149439	-1.33805	0.180879	0.613932
SLC27A3	4233.77	-0.136625	0.14574	-0.937457	0.348524	0.75861
GATAD2B	6802.99	-0.272206	0.119479	-2.27827	0.0227103	0.302783
DENND4B	12809.5	-0.264865	0.100967	-2.62327	0.00870901	0.210457
CRTC2	8473.66	-0.240235	0.143345	-1.67592	0.0937535	0.490085
SLC39A1	68.5206	0.0158911	0.178543	0.0890042	0.929079	0.98088
CREB3L4	406.279	0.122483	0.10305	1.18857	0.234608	0.66895
JTB	902.592	0.0539133	0.121671	0.443108	0.657688	0.901377
RAB13	68.562	0.307145	0.281907	1.08953	0.275921	0.705841
RPS27	36190.4	1.03649	0.551296	1.88009	0.0600955	0.426935
NUP210L	42.5625	-0.0114636	0.222518	-0.0515174	0.958913	0.989939
TPM3	46904.6	-0.184019	0.0862628	-2.13323	0.0329056	0.347513
C1orf189	27.6386	0.158579	0.250234	0.633721	0.526263	0.851941
C1orf43	9576.13	0.129174	0.109584	1.17877	0.238491	0.674171
UBAP2L	8361.09	-0.148358	0.149141	-0.99475	0.319858	0.740583
HAX1	4680.18	0.012022	0.12018	0.100033	0.920318	0.978985
AQP10	673.274	1.44036	0.502562	2.86603	0.00415653	0.15801
ATP8B2	10673.4	-0.0273225	0.129009	-0.211788	0.832272	0.956275
IL6R	32173.9	-0.480209	0.204648	-2.34651	0.01895	0.284328
SHE	71.1971	-0.399329	0.31802	-1.25567	0.209235	0.645315
TDRD10	4.50517	0.240627	0.684487	0.351543	0.725181	0.921644
UBE2Q1	6440.93	-0.147848	0.074622	-1.9813	0.0475577	0.392581
CHRNB2	57.873	-0.799712	0.375143	-2.13175	0.033027	0.347647
ADAR	49374.6	-0.512104	0.215258	-2.37903	0.0173584	0.271743
KCNN3	52.7896	0.0202196	0.342574	0.0590225	0.952934	0.988346
PMVK	2207.92	0.135804	0.148482	0.914617	0.360393	0.76692
PBXIP1	35977	-0.365367	0.170365	-2.14462	0.0319833	0.343301
PYGO2	7253.03	-0.148801	0.0844176	-1.76268	0.0779545	0.46582
SHC1	5474.81	0.0192707	0.117978	0.163341	0.87025	0.966318
CKS1B	351.352	0.547339	0.244086	2.2424	0.0249352	0.31257
FLAD1	3106.17	0.0709442	0.0966125	0.734317	0.462755	0.819912
LENEP	22.1326	0.240076	0.300221	0.799663	0.423906	0.798665
ZBTB7B	25504.4	-0.240066	0.142898	-1.67999	0.0929602	0.488719
DCST2	88.7666	-0.595367	0.175531	-3.39181	0.000694325	0.0774045
DCST1	43.6616	-0.547803	0.23996	-2.2829	0.0224364	0.300793
ADAM15	5947.4	-0.0208944	0.129985	-0.160745	0.872294	0.966318
EFNA4	483.515	-0.24366	0.103222	-2.36054	0.0182484	0.277833
EFNA3	114.956	0.122242	0.195773	0.624407	0.53236	0.854756
EFNA1	118.463	-0.5694	0.266394	-2.13743	0.0325627	0.346419
SLC50A1	2248.23	0.28997	0.127539	2.27358	0.0229912	0.304008
DPM3	1583.06	0.447942	0.131435	3.40809	0.000654198	0.0752658
KRTCAP2	532.246	0.103688	0.15235	0.680593	0.496129	0.839483
TRIM46	684.757	0.095692	0.15332	0.62413	0.532542	0.854842
MUC1	84.0055	0.280537	0.233388	1.20202	0.229355	0.665364
THBS3	956.855	-0.262711	0.133624	-1.96604	0.0492938	0.39784
MTX1	1891.13	-0.128555	0.149518	-0.859796	0.389901	0.785071
GBA	3217.39	-0.412692	0.213504	-1.93295	0.0532427	0.410054
FAM189B	1671.45	-0.267432	0.161887	-1.65197	0.0985416	0.496208
SCAMP3	5384.48	-0.0647183	0.140531	-0.460528	0.645138	0.896316
CLK2	4300.4	-0.0247382	0.0815269	-0.303436	0.761557	0.932207
HCN3	104.777	0.0809653	0.155495	0.520694	0.60258	0.878654
PKLR	5.64187	0.41669	0.701806	0.59374	0.552686	0.862786
FDPS	3022.86	0.0914846	0.128268	0.713227	0.475705	0.827256
RUSC1	1468.71	-0.00367557	0.114603	-0.0320722	0.974415	0.992923
ASH1L	4318.09	-0.117319	0.110682	-1.05997	0.289158	0.717162
MSTO1	565.878	-0.262522	0.170532	-1.53943	0.123699	0.53929
YY1AP1	6026.72	0.0987667	0.220903	0.447105	0.6548	0.900839
DAP3	6407.01	0.0615611	0.0712794	0.863659	0.387775	0.784022
GON4L	3953.32	-0.1663	0.122444	-1.35817	0.17441	0.604859
SYT11	3371.93	0.199108	0.169285	1.17617	0.239527	0.675582
RIT1	3111.82	-0.221771	0.178188	-1.24459	0.213283	0.649858
RXFP4	27.8997	-0.175543	0.286938	-0.61178	0.540683	0.857437
ARHGEF2	21372.8	-0.237197	0.138491	-1.71272	0.0867636	0.47834
SSR2	13792.5	0.139203	0.162143	0.858522	0.390604	0.785071
UBQLN4	3160.39	-0.12271	0.141058	-0.869927	0.38434	0.780915
LAMTOR2	2863.46	0.13276	0.124692	1.0647	0.287012	0.7159
RAB25	27.2604	-0.466877	0.281675	-1.6575	0.097418	0.494754
MEX3A	22.7497	0.377918	0.335321	1.12704	0.259727	0.693836
LMNA	4551.84	0.19023	0.312179	0.609362	0.542285	0.857585
SEMA4A	9777.12	-0.411249	0.254589	-1.61535	0.106236	0.508771
SLC25A44	6318.04	-0.400707	0.176456	-2.27086	0.0231556	0.305068
PMF1-BGLAP	0.137423	0.564568	3.44864	0.163708	0.869961
PMF1	1779.32	-0.0739662	0.127122	-0.581854	0.560665	0.864537
BGLAP	51.3219	-0.341283	0.243766	-1.40004	0.161501	0.590774
PAQR6	536.763	-0.23197	0.216534	-1.07129	0.284041	0.712428
SMG5	10345	-0.254507	0.119955	-2.12169	0.0338636	0.350393
TMEM79	1012.41	-0.270787	0.0871005	-3.1089	0.00187782	0.121177
VHLL	4.18827	-0.303887	0.694175	-0.437766	0.661556	0.902612
CCT3	10721.7	0.0542866	0.105352	0.515288	0.606352	0.881462
TSACC	28.1795	0.333791	0.233234	1.43114	0.15239	0.57897
RHBG	3.52517	0.684673	0.598185	1.14458	0.252382
MEF2D	8590.88	-0.228722	0.12832	-1.78244	0.0746778	0.459098
IQGAP3	23.7985	0.468777	0.339304	1.38159	0.167099	0.597822
TTC24	694.319	0.477906	0.22669	2.10819	0.0350144	0.356141
GPATCH4	6.816	1.0196	0.430168	2.37023	0.017777	0.274113
HAPLN2	4.6568	0.203472	0.671234	0.303132	0.761789	0.932349
BCAN	9.15458	0.713521	0.522197	1.36638	0.171819	0.602511
NES	4.76039	-0.0182344	0.724746	-0.0251597	0.979928	0.994096
CRABP2	115.12	-0.323568	0.208293	-1.55342	0.120322	0.533735
ISG20L2	6957.58	-0.1275	0.0964334	-1.32216	0.186115	0.618915
RRNAD1	1526.19	-0.0804789	0.0904542	-0.88972	0.373616	0.774029
MRPL24	1966.66	0.189564	0.117386	1.61488	0.106337	0.508808
HDGF	31122.8	0.606066	0.257145	2.3569	0.0184282	0.279394
PRCC	5588.01	-0.13663	0.12113	-1.12797	0.259334	0.693592
SH2D2A	4852.52	0.238475	0.175472	1.35905	0.174131	0.604249
NTRK1	120.863	-0.515523	0.419529	-1.22882	0.219141	0.65435
INSRR	7.67802	0.811816	0.537477	1.51042	0.130936	0.549541
PEAR1	543.13	0.342768	0.374977	0.914106	0.360661	0.767211
LRRC71	5.31583	-0.483772	0.547034	-0.884354	0.376505	0.774969
ARHGEF11	5364.37	-0.557604	0.200638	-2.77915	0.00545007	0.173438
ETV3L	9.6054	0.624571	0.577807	1.08093	0.279727	0.708195
ETV3	2212.34	-0.00241257	0.146188	-0.0165031	0.986833	0.995565
FCRL5	1574.81	0.176992	0.322515	0.548786	0.583152	0.872316
FCRL4	6.56868	0.812855	0.8515	0.954616	0.339772	0.754878
FCRL3	4226.7	0.485175	0.195963	2.47585	0.0132919	0.242488
FCRL2	843.614	0.121014	0.265599	0.455628	0.648658	0.897764
FCRL1	1521.51	0.22843	0.271396	0.841685	0.399964	0.78865
CD5L	3.33567	1.1892	0.939964	1.26516	0.205816
CD1D	2788.84	0.0932613	0.234528	0.397655	0.690884	0.911486
CD1A	139.105	0.310174	0.219981	1.41	0.158539	0.586486
CD1C	1201.39	0.125721	0.306987	0.409533	0.682148	0.908848
CD1B	26.7948	1.07457	0.411004	2.61451	0.00893546	0.212064
CD1E	118.898	0.218539	0.344925	0.633584	0.526352	0.851941
OR10T2	0.0948036	-0.672006	3.44864	-0.194861	0.845502
OR10K2	0.133275	-0.534608	3.44864	-0.15502	0.876806
OR10K1	0.494436	0.0631414	1.88379	0.0335183	0.973261
OR6Y1	0.742688	-3.3335	1.72785	-1.92928	0.0536966
OR6P1	0.288699	0.707871	3.44851	0.205268	0.837362
OR10X1	0.0673598	-0.809404	3.44864	-0.234702	0.81444
OR10Z1	1.12044	0.68387	1.50664	0.453904	0.649898
SPTA1	149.099	1.24278	0.464079	2.67796	0.00740728	0.192871
OR6K3	7.12637	-0.760498	0.717164	-1.06042	0.288952	0.717162
OR6K6	1.97657	-1.33243	1.41642	-0.940702	0.346857
OR6N1	9.60063	-0.402428	0.623426	-0.645511	0.518596	0.849665
OR6N2	1.15251	-0.194518	1.55373	-0.125194	0.90037
MNDA	73011.2	-0.319883	0.258419	-1.23785	0.215772	0.651547
PYHIN1	4775.31	0.338367	0.173118	1.95455	0.0506366	0.401196
IFI16	17928	-0.173874	0.220634	-0.788064	0.430659	0.802718
AIM2	741.182	-0.215121	0.332098	-0.647765	0.517137	0.84909
CADM3	1.15118	0.00195647	1.17649	0.00166298	0.998673
FCER1A	2033.67	0.201997	0.504639	0.40028	0.68895	0.911357
OR10J3	0.0539821	0.289772	3.44864	0.0840252	0.933036
OR10J1	0.424757	1.68815	3.0722	0.549492	0.582668
OR10J5	0.195823	-1.24992	3.43851	-0.363505	0.716228
DUSP23	1927.85	0.094115	0.135423	0.694971	0.487073	0.833998
FCRL6	4787.49	0.608579	0.237256	2.56507	0.0103154	0.222565
SLAMF8	155.47	0.945214	0.300391	3.14661	0.00165174	0.114428
VSIG8	8.28032	0.185469	0.524965	0.353297	0.723866	0.921644
RP11-190A12.7	12.2398	-0.142525	0.392297	-0.36331	0.716373	0.918134
TAGLN2	141369	-0.39061	0.224954	-1.7364	0.0824936	0.470455
IGSF9	17.1494	-0.449868	0.37452	-1.20119	0.229679	0.665512
SLAMF9	7.79072	1.03608	0.531073	1.95092	0.0510665	0.402062
PIGM	2427.41	0.193073	0.144414	1.33694	0.181242	0.614136
KCNJ10	26.6678	0.306819	0.297671	1.03073	0.302668	0.727236
KCNJ9	6.97979	0.134061	0.566718	0.236556	0.813001	0.948854
IGSF8	3614.8	-0.122611	0.144468	-0.848706	0.396045	0.786523
ATP1A2	4.4038	1.13282	0.781573	1.44941	0.147224	0.571489
ATP1A4	30.4047	1.20124	1.22625	0.979611	0.327278	0.746364
CASQ1	22.3317	0.0623592	0.55393	0.112576	0.910367	0.975982
PEA15	6119.14	0.192001	0.0979902	1.95939	0.0500671	0.400394
DCAF8	5289.21	0.0475017	0.0577304	0.822819	0.410611	0.792724
PEX19	2099.29	-0.0401864	0.0706921	-0.568471	0.569715	0.867781
COPA	13467.8	0.0490213	0.161219	0.304067	0.761077	0.932135
NCSTN	7536.57	-0.345532	0.183133	-1.88679	0.0591891	0.425038
NHLH1	58.0788	-0.457497	0.263654	-1.73522	0.0827027	0.470455
VANGL2	15.2944	-0.485118	0.635101	-0.763844	0.44496	0.80941
SLAMF6	8368.85	0.192857	0.168182	1.14672	0.251499	0.686402
CD84	9085.6	0.294019	0.127732	2.30185	0.0213437	0.295229
SLAMF1	3215.58	0.196013	0.144583	1.35572	0.175189	0.606542
CD48	12124.6	0.409363	0.245872	1.66495	0.0959237	0.492742
SLAMF7	6750.26	0.551787	0.167043	3.30326	0.000955694	0.0887018
LY9	6887.81	0.0468412	0.151925	0.308318	0.75784	0.931318
CD244	4887.04	0.288556	0.138473	2.08384	0.0371748	0.363396
ITLN1	252.488	1.67909	0.555912	3.02043	0.00252417	0.135864
ITLN2	5.95336	-0.640217	0.659881	-0.970201	0.331946	0.750227
F11R	4336.26	-0.565892	0.216626	-2.6123	0.00899342	0.212064
RP11-544M22.13	19.1513	-0.612422	0.271683	-2.25418	0.0241847	0.310237
TSTD1	1416.69	0.126137	0.155664	0.810319	0.417757	0.795389
USF1	10961.3	-0.0241788	0.127679	-0.189371	0.849802	0.961572
ARHGAP30	51869.4	-0.209781	0.114961	-1.8248	0.0680317	0.444419
KLHDC9	16.1536	0.0987927	0.29966	0.329683	0.74164	0.927759
PFDN2	1012.95	0.101779	0.168178	0.605183	0.545058	0.858749
NIT1	2123.95	-0.0944481	0.0910168	-1.0377	0.29941	0.725495
DEDD	3407.35	-0.0968314	0.113424	-0.853715	0.393263	0.786395
UFC1	3929.28	0.202112	0.121947	1.65737	0.0974438	0.494754
USP21	2755.82	-0.120578	0.0984426	-1.22485	0.22063	0.655309
PPOX	2083.72	0.320874	0.134981	2.37719	0.0174452	0.271893
B4GALT3	8047.23	0.450082	0.20233	2.2245	0.0261149	0.3168
ADAMTS4	234.958	0.483528	0.193741	2.49574	0.0125693	0.23852
NDUFS2	7025.45	-0.0227496	0.109331	-0.208081	0.835166	0.956977
FCER1G	29872.1	0.0650563	0.241175	0.269748	0.787354	0.941379
APOA2	15.7844	-0.360883	0.469368	-0.768871	0.44197	0.807902
TOMM40L	811.374	0.0721101	0.09982	0.722401	0.470048	0.82365
NR1I3	35.7571	-0.222183	0.232119	-0.957193	0.33847	0.753954
PCP4L1	22.0318	-0.282466	0.3594	-0.785938	0.431904	0.803801
MPZ	572.895	-0.0280466	0.14922	-0.187955	0.850912	0.962002
SDHC	4312.95	0.193029	0.0958661	2.01353	0.0440587	0.381652
FCGR2A	38649.2	-0.379966	0.277858	-1.36748	0.171474	0.602175
HSPA6	10032.7	-0.542781	0.272664	-1.99066	0.046518	0.388653
FCGR3A	43940.9	-0.134842	0.214198	-0.629522	0.529007	0.852922
FCGR2B	1799.54	-0.0292378	0.206903	-0.141311	0.887624	0.970322
FCGR3B	136020	-0.516871	0.317116	-1.62991	0.10312	0.505614
FCRLA	1807.32	0.0894696	0.248828	0.359564	0.719173	0.919534
FCRLB	229.583	0.478202	0.219447	2.17912	0.0293224	0.331612
DUSP12	740.771	0.20328	0.167516	1.21349	0.224941	0.660366
ATF6	6483.97	-0.129357	0.138497	-0.934003	0.350302	0.75963
OLFML2B	57.938	0.220242	0.263107	0.837081	0.402547	0.789092
NOS1AP	15.8617	-0.11637	0.429717	-0.270806	0.78654	0.941196
C1orf226	24.6412	0.110386	0.444742	0.248203	0.803978	0.946252
SH2D1B	1843.73	0.195419	0.280636	0.696345	0.486213	0.833813
UHMK1	7451.06	0.191011	0.23365	0.81751	0.413637	0.793831
UAP1	1174.05	0.0488308	0.157769	0.309509	0.756934	0.931106
DDR2	29.8548	0.0621497	0.379765	0.163653	0.870004	0.966318
HSD17B7	888.426	-0.0467183	0.0754458	-0.61923	0.535765	0.85603
RGS4	0.328034	1.40241	3.19345	0.439153	0.660551
RGS5	31.1819	-0.113246	0.283996	-0.398759	0.690071	0.911486
NUF2	52.8806	1.05614	0.360563	2.92914	0.00339901	0.146036
PBX1	1305.79	0.872562	0.411139	2.12231	0.0338121	0.350253
LMX1A	0.0808767	0.289772	3.44864	0.0840252	0.933036
RXRG	0.405105	1.64398	2.68437	0.612428	0.540255
LRRC52	0.0945594	0.289772	3.44864	0.0840252	0.933036
MGST3	4088.6	0.368097	0.120848	3.04596	0.00231938	0.131336
ALDH9A1	4146.32	-0.0461065	0.115956	-0.397621	0.690909	0.911486
TMCO1	2494.17	0.488905	0.344866	1.41767	0.156288	0.584461
UCK2	702.25	0.121582	0.111124	1.09411	0.273905	0.704259
FAM78B	23.056	0.292142	0.291689	1.00155	0.31656	0.738555
POGK	4033.77	-0.0194387	0.0826267	-0.23526	0.814007	0.949489
TADA1	828.638	0.0316757	0.159702	0.198343	0.842777	0.959024
ILDR2	20.5801	0.23802	0.344276	0.691366	0.489336	0.834744
MAEL	6.66707	0.188192	0.67661	0.27814	0.780905	0.939585
GPA33	642.47	-0.133499	0.229266	-0.58229	0.560372	0.86447
POU2F1	3471.87	-0.0205279	0.159402	-0.128781	0.897531	0.973143
CD247	25028.2	0.146382	0.150297	0.973956	0.330078	0.749091
CREG1	7855.11	0.938436	0.364031	2.5779	0.00994031	0.218781
RCSD1	16240.8	-0.318695	0.0987348	-3.22779	0.00124752	0.101992
MPZL1	9109.61	-0.672566	0.367672	-1.82925	0.0673615	0.442325
ADCY10	44.5168	-0.503409	0.34252	-1.46972	0.141637	0.565415
MPC2	1541.91	0.225827	0.150039	1.50512	0.132292	0.550768
DCAF6	3678.61	0.418744	0.19832	2.11146	0.0347331	0.354156
GPR161	40.0313	0.547225	0.30985	1.7661	0.0773794	0.464597
TIPRL	2111.58	0.0278864	0.140004	0.199184	0.842119	0.958874
SFT2D2	5093.54	0.140493	0.114708	1.22479	0.220656	0.655309
TBX19	504.545	0.031512	0.13306	0.236825	0.812792	0.948854
XCL2	792.662	1.30261	0.250621	5.19753	2.01952e-07	0.000584812
XCL1	251.98	0.816781	0.394829	2.0687	0.0385745	0.3664
ATP1B1	196.175	0.0528357	0.211433	0.249893	0.80267	0.94599
NME7	306.44	-0.074048	0.103358	-0.716422	0.473731	0.826304
BLZF1	1171.96	0.0143208	0.212041	0.0675378	0.946154	0.985669
CCDC181	29.8464	0.208355	0.304144	0.685054	0.49331	0.837108
SLC19A2	190.051	0.0611462	0.300012	0.203813	0.8385	0.957924
F5	1862.12	-0.453909	0.286438	-1.58467	0.113042	0.520167
SELP	1093.8	0.370773	0.336924	1.10046	0.271131	0.703055
C1orf112	271.836	0.156685	0.123209	1.2717	0.203481	0.638261
SELL	134973	-0.414512	0.207489	-1.99775	0.0457433	0.386035
SELE	5.82255	0.790912	0.529799	1.49285	0.135475	0.556626
METTL18	347.152	0.358749	0.316523	1.13341	0.257043	0.691183
SCYL3	1944.65	0.0782668	0.101565	0.770608	0.440939	0.80783
KIFAP3	1219.75	0.0931475	0.117536	0.792499	0.42807	0.80142
METTL11B	0.204131	-0.39721	3.436	-0.115602	0.907968
GORAB	329.933	0.176781	0.259214	0.68199	0.495245	0.838575
PRRX1	0.5929	-3.00236	1.75349	-1.71222	0.0868568
MROH9	1.5838	-0.538778	1.09552	-0.491803	0.622859
FMO3	3.48376	-0.157471	0.983087	-0.16018	0.872739
FMO6P	0.384403	0.490159	2.36055	0.207646	0.835505
FMO2	1.42109	-0.456698	1.61321	-0.283099	0.777101
FMO1	4.92622	0.331124	0.7476	0.442916	0.657826	0.901377
FMO4	217.868	0.261714	0.173494	1.50849	0.13143	0.549992
PRRC2C	22481.2	-0.110751	0.157265	-0.704234	0.481287	0.830084
MYOC	1.64957	3.57274	1.46338	2.44143	0.0146292
VAMP4	1401.71	0.297627	0.233336	1.27553	0.202123	0.63664
DNM3	314.12	0.277391	0.231365	1.19893	0.230553	0.666371
PIGC	3322.96	0.598804	0.201446	2.97253	0.00295353	0.141818
C1orf105	29.5706	1.28039	0.490863	2.60845	0.00909523	0.212064
SUCO	1394.28	0.0697449	0.26161	0.266599	0.789778	0.941926
FASLG	786.573	0.354728	0.211462	1.6775	0.0934441	0.489854
TNFSF18	2.77082	-0.690848	0.904008	-0.764205	0.444745
TNFSF4	412.349	-0.0254003	0.215788	-0.11771	0.906298	0.974994
PRDX6	28166.5	0.65275	0.300437	2.17267	0.0298052	0.333725
SLC9C2	1.41414	-0.667296	1.12536	-0.59296	0.553208
ANKRD45	1.05916	0.62938	1.48366	0.424208	0.671414
KLHL20	1156.56	0.184777	0.133419	1.38493	0.166073	0.596924
CENPL	264.985	0.141939	0.168557	0.842082	0.399742	0.78865
DARS2	950.519	0.0699884	0.0908939	0.770001	0.4413	0.807883
ZBTB37	3252.15	0.0766157	0.14486	0.528895	0.596878	0.876601
SERPINC1	34.613	0.410324	0.237486	1.72778	0.0840275	0.473398
RC3H1	5130.91	-0.250603	0.158543	-1.58066	0.113957	0.522297
RABGAP1L	6550.1	-0.102003	0.119363	-0.854561	0.392794	0.786395
GPR52	5.57828	1.04565	0.741787	1.40964	0.158646	0.586486
CACYBP	3189.18	0.0617504	0.117374	0.5261	0.598819	0.877294
MRPS14	1275.31	0.169353	0.151247	1.11971	0.262837	0.696106
TNN	3.6957	0.814292	0.747753	1.08898	0.276161	0.705983
KIAA0040	12147.3	-0.391848	0.186388	-2.10233	0.0355246	0.357994
TNR	16.9896	-0.302468	0.363179	-0.832835	0.404938	0.78988
PAPPA2	3.59851	-1.17858	0.620088	-1.90066	0.0573461	0.421094
ASTN1	0.22336	-2.26594	3.41136	-0.664235	0.50654
BRINP2	0.363543	0.295575	3.09532	0.0954909	0.923925
SEC16B	1.08973	2.09056	1.72418	1.2125	0.225322
RASAL2	39.6821	0.228168	0.330399	0.690582	0.489828	0.834894
TEX35	0.388304	1.07836	2.10963	0.51116	0.609239
C1orf220	101.216	0.117707	0.260837	0.451265	0.651798	0.89957
RALGPS2	2145.2	0.0895289	0.214765	0.416869	0.676774	0.907227
ANGPTL1	10.7689	0.0889225	0.423802	0.209821	0.833808	0.956716
FAM20B	2136.42	0.146243	0.153118	0.955104	0.339525	0.754751
TOR3A	2942.28	0.0955274	0.0898432	1.06327	0.28766	0.716626
ABL2	1531.25	-0.0913726	0.162038	-0.563898	0.572824	0.867781
SOAT1	3566.16	-0.11729	0.138275	-0.848237	0.396306	0.786523
AXDND1	3.41711	-0.230246	0.654216	-0.351942	0.724882
NPHS2	0.0269168	0.152374	3.44864	0.0441839	0.964758
TDRD5	0.554788	0.142918	1.55979	0.0916267	0.926995
FAM163A	0.602322	1.18075	2.58404	0.45694	0.647714
TOR1AIP2	4026.7	-0.0981113	0.0874251	-1.12223	0.261764	0.695388
TOR1AIP1	6749.48	-0.22448	0.139221	-1.61239	0.106876	0.51004
CEP350	2920.15	-0.128782	0.130822	-0.984409	0.324914	0.74467
QSOX1	7504.2	-0.153747	0.159622	-0.963194	0.33545	0.751515
LHX4	136.803	0.172322	0.233288	0.738664	0.460111	0.818782
ACBD6	1803.13	0.0759053	0.0795715	0.953927	0.340121	0.754961
XPR1	1551.71	0.0640676	0.145996	0.438831	0.660784	0.902508
KIAA1614	192.592	-0.0457035	0.167146	-0.273434	0.78452	0.941001
STX6	2777.37	-0.0802369	0.112363	-0.714089	0.475172	0.826935
MR1	6065.96	0.157087	0.0911672	1.72306	0.0848773	0.475104
IER5	5212.54	-0.24103	0.136152	-1.77031	0.0766762	0.463678
CACNA1E	466.946	-0.221024	0.43083	-0.513019	0.607938	0.882055
ZNF648	0.310604	-0.41043	2.40438	-0.170701	0.864459
GLUL	53439.9	-0.0730738	0.266523	-0.274174	0.783951	0.940806
TEDDM1	71.0094	-0.36193	0.471735	-0.767232	0.442943	0.808651
RGSL1	4.8863	-0.534259	0.753494	-0.709042	0.478299	0.828977
RNASEL	3475.67	-0.207758	0.14156	-1.46763	0.142205	0.566335
RGS16	136.426	0.35252	0.286028	1.23247	0.217775	0.653505
RGS8	0.0308635	-0.397214	3.44864	-0.11518	0.908303
NPL	8289.59	-0.144475	0.267822	-0.539444	0.589581	0.87477
DHX9	9308.47	-0.111925	0.0994356	-1.1256	0.260334	0.694826
SHCBP1L	0.294956	-0.122409	2.71026	-0.0451651	0.963976
LAMC1	193.123	0.290494	0.308951	0.940257	0.347086	0.758331
LAMC2	0.716228	-1.60683	1.42827	-1.12502	0.26058
NMNAT2	8.10112	0.506009	0.571738	0.885037	0.376137	0.774692
SMG7	6955.97	-0.21175	0.13064	-1.62087	0.105046	0.508286
NCF2	61436.5	-0.369842	0.209181	-1.76805	0.0770527	0.464597
ARPC5	27408.7	-0.313447	0.140372	-2.23298	0.0255505	0.315384
RGL1	280.289	-0.153734	0.195952	-0.784546	0.43272	0.804012
APOBEC4	0.581808	0.275616	1.86213	0.148011	0.882334
COLGALT2	246.369	0.622735	0.375203	1.65973	0.0969689	0.494569
TSEN15	1605.86	0.215756	0.155067	1.39138	0.164111	0.595114
C1orf21	1793.4	0.446677	0.205726	2.17122	0.0299147	0.334208
EDEM3	2363.04	-0.114582	0.26756	-0.428246	0.668472	0.905597
RNF2	1195.86	0.0618768	0.208079	0.297372	0.766183	0.933644
TRMT1L	1379.89	-0.147818	0.148823	-0.993242	0.320592	0.740888
SWT1	817.447	0.363617	0.138596	2.62358	0.00870113	0.210457
IVNS1ABP	10143.6	-0.0906924	0.141178	-0.642399	0.520614	0.850241
HMCN1	6.13543	0.703427	0.732897	0.959789	0.337161	0.752893
PRG4	78.8914	0.196195	0.174568	1.12389	0.26106	0.695388
TPR	6822.28	-0.179964	0.121192	-1.48494	0.137559	0.558602
PDC	9.0619	0.295787	0.445312	0.664224	0.506547	0.843338
PTGS2	1106.57	-0.288458	0.357408	-0.807082	0.419619	0.796331
PLA2G4A	318.193	0.316996	0.26393	1.20106	0.229728	0.665512
RGS18	3799.43	0.0460143	0.354544	0.129785	0.896737	0.972938
RGS1	62.8533	0.771859	0.34399	2.24384	0.0248426	0.31257
RGS13	4.48632	0.628743	0.757225	0.830325	0.406355	0.790268
RGS2	22266.8	-0.564701	0.262769	-2.14904	0.0316312	0.342957
UCHL5	1141.63	0.0954448	0.199035	0.479537	0.631557	0.892157
GLRX2	1054.06	0.0605922	0.178084	0.340245	0.733672	0.925173
CDC73	2106.27	-0.0553315	0.146784	-0.37696	0.706204	0.91528
B3GALT2	168.529	0.0800156	0.350209	0.22848	0.819273	0.951238
KCNT2	0.362123	0.295385	2.66862	0.110688	0.911863
CFH	175.718	-0.06484	0.358966	-0.18063	0.856658	0.962905
CFHR3	0.123454	-1.52471	3.43851	-0.443422	0.657461
CFHR1	0.376972	-0.626287	1.66953	-0.375127	0.707566
CFHR2	0.352284	-0.966431	2.698	-0.358203	0.720192
CFHR4	0.23843	-1.11252	3.43851	-0.323546	0.746282
CFHR5	0.0617269	-0.809404	3.44864	-0.234702	0.81444
F13B	0.838298	-0.212704	1.45403	-0.146286	0.883696
ASPM	94.049	0.905007	0.40514	2.23381	0.0254955	0.314974
ZBTB41	557.277	0.179295	0.35234	0.508868	0.610844	0.883042
CRB1	10.1715	0.611617	0.459306	1.33161	0.182988	0.615872
DENND1B	1191.32	0.285897	0.278094	1.02806	0.303922	0.727998
C1orf53	13.816	1.23918	0.462079	2.68176	0.00732362	0.191752
LHX9	0.432112	0.295326	2.56959	0.114931	0.908499
NEK7	3611.65	-0.20742	0.305392	-0.679195	0.497015	0.840196
ATP6V1G3	1.61774	2.22077	1.29945	1.709	0.0874513
PTPRC	70155.5	-0.138447	0.193403	-0.715848	0.474085	0.826434
NR5A2	4.97123	-0.4049	0.768382	-0.526952	0.598227	0.87713
ZNF281	3548.86	0.0634615	0.201503	0.314941	0.752807	0.9307
KIF14	34.2814	0.636885	0.497794	1.27941	0.200751	0.634675
DDX59	1254.3	-0.0536069	0.140151	-0.382493	0.702096	0.914397
CAMSAP2	150.904	0.103676	0.28171	0.368024	0.712855	0.917787
GPR25	398.585	-0.166241	0.271866	-0.611481	0.540881	0.857437
KIF21B	11118.7	-0.352936	0.124512	-2.83455	0.00458901	0.166068
CACNA1S	1.28474	-1.84131	1.20821	-1.524	0.12751
ASCL5	17.1614	0.462427	0.36529	1.26592	0.205543	0.64153
TMEM9	1558.23	0.182387	0.142002	1.2844	0.199002	0.634005
IGFN1	0.416119	-0.275126	2.01032	-0.136857	0.891144
PKP1	0.659453	1.27307	1.87595	0.678626	0.497375
TNNT2	0.481876	0.783459	2.30275	0.340227	0.733685
LAD1	4.30955	-0.702259	0.567322	-1.23785	0.215772	0.651547
TNNI1	0.722296	-0.137583	1.68634	-0.0815865	0.934976
PHLDA3	97.7667	0.394498	0.327829	1.20337	0.228835	0.664677
CSRP1	6006.26	-0.0635259	0.101351	-0.626793	0.530795	0.853931
NAV1	451.442	-0.0942719	0.171877	-0.548485	0.583359	0.872316
IPO9	4073.12	0.0992698	0.101984	0.973384	0.330362	0.749285
SHISA4	2770.87	1.27693	0.492113	2.59479	0.00946497	0.214802
LMOD1	21.7778	0.666053	0.590085	1.12874	0.259007	0.693271
TIMM17A	1294.6	0.241499	0.184057	1.31209	0.18949	0.622702
RNPEP	4864.87	-0.21896	0.188645	-1.16069	0.245766	0.681984
ELF3	35.0073	0.197986	0.243206	0.814067	0.415606	0.795197
GPR37L1	122.068	-0.29958	0.233252	-1.28436	0.199016	0.634005
ARL8A	5235.39	-0.411605	0.112472	-3.65962	0.000252585	0.0494213
PTPN7	9799.37	-0.0385998	0.139508	-0.276684	0.782022	0.939738
LGR6	994.977	0.306719	0.244961	1.25212	0.210528	0.646765
UBE2T	146.234	0.404267	0.23039	1.7547	0.0793102	0.466011
PPP1R12B	3111.59	-0.461911	0.183704	-2.51443	0.0119226	0.233545
SYT2	81.5049	-0.557783	0.250754	-2.22442	0.0261202	0.3168
KDM5B	2908.71	-0.349842	0.140665	-2.48706	0.0128804	0.239429
RABIF	1787.82	-0.071917	0.106376	-0.676062	0.499001	0.841001
KLHL12	2360.38	0.0167384	0.104177	0.160673	0.872351	0.966318
ADIPOR1	110640	0.945349	0.387527	2.43944	0.01471	0.255379
CYB5R1	3305.82	0.109422	0.112814	0.96993	0.332081	0.750227
TMEM183A	5646.11	0.462213	0.160768	2.87503	0.00403989	0.156819
PPFIA4	164.335	0.0182895	0.297989	0.0613763	0.95106	0.987482
MYOG	3.09809	0.232896	0.838137	0.277874	0.781109
ADORA1	25.5778	-0.606757	0.433561	-1.39947	0.161671	0.590821
MYBPH	78.9401	-0.3386	0.482281	-0.70208	0.482629	0.831211
CHI3L1	7188.09	-0.30386	0.63865	-0.475784	0.634228	0.893287
CHIT1	114.112	0.334972	0.378797	0.884306	0.376531	0.774969
BTG2	16356.7	-0.236514	0.109666	-2.15667	0.0310317	0.340044
FMOD	0.714606	-0.971028	1.99684	-0.486282	0.626767
PRELP	0.858894	0.663089	1.70549	0.388796	0.697427
ATP2B4	9904.19	-0.0683912	0.154651	-0.44223	0.658322	0.901377
LAX1	2445.82	0.372533	0.175746	2.11972	0.0340293	0.350582
ZC3H11A	24.3966	-0.159979	0.251176	-0.636922	0.524176	0.851132
ZBED6	5.44676	0.0630916	0.58389	0.108054	0.913953	0.976905
SNRPE	654.701	0.511988	0.334474	1.53073	0.125837	0.54388
SOX13	700.238	-0.0202641	0.213588	-0.0948749	0.924414	0.979511
ETNK2	72.0168	-0.160615	0.251446	-0.638764	0.522977	0.850851
REN	0.556469	1.0481	2.06232	0.508213	0.611304
KISS1	0.296326	1.12006	3.44851	0.324795	0.745336
GOLT1A	6.57178	-0.476357	0.5617	-0.848062	0.396403	0.786523
PLEKHA6	48.7212	-0.353288	0.39304	-0.89886	0.368727	0.771491
PPP1R15B	5103.51	-0.179762	0.187659	-0.957921	0.338103	0.753802
PIK3C2B	1872.22	0.0640373	0.167898	0.381407	0.702901	0.91463
MDM4	10226.9	-0.0290619	0.0715125	-0.406389	0.684457	0.909722
LRRN2	428.473	0.0499523	0.204002	0.244862	0.806563	0.947158
NFASC	23.4681	0.23806	0.614824	0.3872	0.698608	0.912964
CNTN2	7.71652	-0.189854	0.572295	-0.33174	0.740085	0.927759
TMEM81	399.349	-0.106577	0.143127	-0.744636	0.456492	0.816397
RBBP5	2973.82	-0.128789	0.0632926	-2.03481	0.0418698	0.373182
DSTYK	3158.28	-0.162304	0.152916	-1.0614	0.28851	0.716955
TMCC2	7249.01	1.40937	0.527546	2.67155	0.00755007	0.194862
NUAK2	9382.16	-0.49677	0.167048	-2.97382	0.00294116	0.141818
KLHDC8A	292.041	1.30084	0.43561	2.98624	0.00282434	0.141012
LEMD1	1.81284	0.368114	1.11185	0.331081	0.740583
CDK18	252.492	-0.17914	0.161317	-1.11049	0.26679	0.700243
ELK4	3663.96	0.164082	0.183752	0.892953	0.371883	0.772788
SLC45A3	940.218	-0.519129	0.364882	-1.42273	0.154814	0.582676
NUCKS1	8157.79	0.154102	0.112499	1.36981	0.170747	0.601721
SLC41A1	1491.45	0.0696753	0.140743	0.495055	0.620561	0.886105
PM20D1	86.7971	0.366006	0.220763	1.65791	0.0973347	0.494754
SLC26A9	0.276217	0.0149913	2.41975	0.0061954	0.995057
FAM72A	18.619	0.578157	0.370565	1.5602	0.118712	0.531816
AVPR1B	1.80855	-0.00954372	1.06906	-0.0089272	0.992877
CTSE	329.224	2.49052	0.844285	2.94985	0.00317925	0.144826
SRGAP2	3176.65	-0.0969874	0.162012	-0.598644	0.54941	0.860765
IKBKE	5063.24	0.136447	0.132456	1.03013	0.302951	0.727313
C1orf147	118.415	0.154193	0.193963	0.794961	0.426636	0.800786
RASSF5	29301.3	-0.385342	0.128094	-3.00829	0.00262726	0.136959
EIF2D	3509.93	0.103371	0.111982	0.923109	0.35595	0.763162
DYRK3	269.807	1.06591	0.409922	2.60027	0.00931498	0.213743
MAPKAPK2	13274.2	-0.222678	0.120886	-1.84205	0.0654681	0.440852
IL10	35.9336	0.410697	0.433816	0.946707	0.343788	0.756836
IL19	14.4637	0.322031	0.492634	0.653692	0.51331	0.846301
IL20	1.68062	0.770567	1.00888	0.763783	0.444996
IL24	350.762	0.191354	0.167646	1.14142	0.253696	0.686864
PIGR	9.68953	-0.216789	0.554739	-0.390795	0.695949	0.912175
FCAMR	0.510498	1.90978	2.0286	0.941429	0.346485
C1orf116	207.973	0.852167	0.38376	2.22058	0.0263797	0.317499
YOD1	3128.95	1.74851	0.550873	3.17408	0.00150313	0.11157
PFKFB2	668.61	-0.264916	0.22375	-1.18399	0.236419	0.671066
C4BPB	22.011	0.849605	0.453824	1.8721	0.0611923	0.429473
C4BPA	752.559	-0.0678254	0.853539	-0.0794637	0.936664	0.982893
CD55	13967.3	-0.251438	0.231825	-1.0846	0.278098	0.707681
CR2	370.915	0.0867588	0.265069	0.327306	0.743436	0.928269
CR1	5813.14	-0.506769	0.273038	-1.85603	0.0634486	0.433947
CR1L	231.911	1.38569	0.415775	3.33279	0.000859808	0.0858562
CD46	16051.1	-0.356136	0.247515	-1.43884	0.150195	0.57522
CD34	46.5724	0.343309	0.357519	0.960256	0.336927	0.752684
PLXNA2	413.967	-0.605952	0.252968	-2.39537	0.0166036	0.265346
CAMK1G	0.0269911	0.152374	3.44864	0.0441839	0.964758
LAMB3	87.6041	0.343923	0.259683	1.32439	0.185373	0.617867
G0S2	225.619	0.0826317	0.316504	0.261076	0.794034	0.942776
HSD11B1	23.0925	0.307862	0.437317	0.70398	0.481445	0.830159
TRAF3IP3	15895.3	0.0766856	0.0978518	0.783691	0.433221	0.804012
C1orf74	466.651	0.00532631	0.126015	0.0422671	0.966286	0.991415
IRF6	48.1438	0.920926	0.389982	2.36146	0.0182033	0.277438
SYT14	0.704186	0.989254	2.06934	0.478052	0.632613
SERTAD4	0.967648	-1.63334	1.13278	-1.44189	0.149333
HHAT	233.683	0.0410502	0.223155	0.183954	0.85405	0.962095
KCNH1	5.54608	-0.519855	0.625774	-0.830739	0.406121	0.790268
RCOR3	2537.37	0.0648582	0.163143	0.397555	0.690958	0.911486
TRAF5	4137.13	0.139329	0.131457	1.05989	0.289197	0.717162
RD3	2.58816	-0.878373	0.932436	-0.94202	0.346183
SLC30A1	1643.43	0.0673887	0.319137	0.211159	0.832763	0.956275
NEK2	72.6235	0.910255	0.51988	1.75089	0.0799641	0.466855
LPGAT1	6523.1	-0.263286	0.184624	-1.42607	0.153848	0.581181
INTS7	1095.42	0.120329	0.109014	1.1038	0.269682	0.702793
DTL	129.626	0.697963	0.399145	1.74865	0.0803523	0.467742
PPP2R5A	6813.14	-0.237807	0.13935	-1.70655	0.0879065	0.481035
NENF	1446.78	0.266039	0.205424	1.29507	0.195295	0.629279
ATF3	282.804	0.0706682	0.35964	0.196497	0.844221	0.959417
FAM71A	0.382882	-0.769349	1.82551	-0.421443	0.673431
BATF3	236.893	-0.262919	0.242739	-1.08314	0.278748	0.707704
NSL1	2633.92	0.0549869	0.122468	0.448989	0.653439	0.900462
TATDN3	1154.4	0.0349787	0.0923771	0.378651	0.704947	0.914845
FLVCR1	984.407	0.046459	0.149333	0.31111	0.755717	0.931024
VASH2	91.708	0.336181	0.190308	1.76651	0.0773109	0.464597
ANGEL2	1904.7	0.0364285	0.204619	0.178031	0.858699	0.963441
RPS6KC1	1045.39	0.0254945	0.129444	0.196953	0.843864	0.959412
PROX1	4.15469	-1.22378	0.620842	-1.97115	0.0487062	0.396412
SMYD2	1862.52	0.233803	0.171054	1.36684	0.171675	0.602445
PTPN14	125.444	0.249319	0.264828	0.941437	0.346481	0.75782
CENPF	196.73	0.266368	0.309121	0.861692	0.388857	0.784379
KCNK2	0.15054	-0.534608	3.44864	-0.15502	0.876806
KCTD3	144.81	0.0404672	0.284151	0.142414	0.886753	0.970076
USH2A	1.62137	0.468198	1.07256	0.436522	0.662458
ESRRG	1.36828	0.169902	1.34558	0.126267	0.899521
GPATCH2	454.652	0.178657	0.209427	0.853075	0.393618	0.786421
SPATA17	4.80049	-1.76195	0.858564	-2.0522	0.04015	0.370107
RRP15	685.417	0.120464	0.186546	0.645763	0.518433	0.84962
TGFB2	6.87176	-0.0963994	0.541296	-0.17809	0.858652	0.963441
LYPLAL1	640.393	0.0178209	0.180583	0.0986852	0.921388	0.978985
SLC30A10	1.60241	-1.52091	1.02576	-1.48272	0.138148
BPNT1	1168.46	0.206615	0.152455	1.35525	0.175337	0.606545
IARS2	2852.9	-0.00974393	0.130993	-0.0743852	0.940704	0.984564
RAB3GAP2	3579.84	0.129838	0.117902	1.10124	0.270792	0.70295
MARK1	11.0994	-0.075181	0.400662	-0.187642	0.851157	0.962071
C1orf115	220.376	0.123769	0.205078	0.603524	0.54616	0.859349
HLX	1911.32	-0.477233	0.278722	-1.71222	0.0868566	0.478416
DUSP10	526.466	0.303094	0.111963	2.7071	0.00678742	0.187871
HHIPL2	7.72336	0.175043	0.437365	0.400222	0.688993	0.911357
TAF1A	210.59	-0.000838252	0.188514	-0.00444664	0.996452	0.998322
MIA3	4101.09	-0.168665	0.0892019	-1.89083	0.0586475	0.423386
AIDA	2067.12	0.412761	0.188727	2.18709	0.0287362	0.328961
BROX	3477.35	-0.165182	0.199017	-0.82999	0.406544	0.790268
FAM177B	74.6629	0.431376	0.298451	1.44538	0.14835	0.573171
DISP1	311.247	0.187426	0.104728	1.78965	0.0735104	0.456579
TLR5	1861.84	-0.0183401	0.256587	-0.071477	0.943018	0.984966
SUSD4	402.899	0.294867	0.281528	1.04738	0.294926	0.722176
CAPN8	29.6368	-0.32908	0.551365	-0.596845	0.550611	0.861699
CAPN2	19332.7	0.199213	0.138334	1.44009	0.149843	0.574937
TP53BP2	1625.23	-0.284248	0.143516	-1.98061	0.0476354	0.392775
FBXO28	2184.19	0.0554894	0.160575	0.345566	0.729669	0.923485
DEGS1	4219.09	-0.0821754	0.109653	-0.749416	0.453606	0.813968
NVL	1242.75	0.0483774	0.103127	0.469104	0.638995	0.894976
CNIH4	2003.78	0.312793	0.193118	1.6197	0.105297	0.508286
WDR26	13565	0.35795	0.232714	1.53815	0.124012	0.54002
CNIH3	306.448	0.97064	0.389554	2.49167	0.0127144	0.238771
DNAH14	34.3465	-0.668596	0.388607	-1.72049	0.0853425	0.475625
LBR	8846.29	-0.412571	0.23273	-1.77275	0.0762705	0.462446
ENAH	37.6926	0.161698	0.315332	0.512788	0.6081	0.882055
SRP9	4546.23	0.171532	0.294214	0.583016	0.559882	0.864236
EPHX1	1044.8	-0.160609	0.119771	-1.34097	0.17993	0.612846
TMEM63A	12478.9	-0.167603	0.141176	-1.18719	0.235152	0.669439
LEFTY1	47.1135	0.133417	0.319238	0.417924	0.676002	0.906849
PYCR2	3203.33	-0.0112838	0.0946898	-0.119166	0.905144	0.974933
LEFTY2	11.2399	0.00686604	0.475793	0.0144307	0.988486	0.99604
SDE2	1454.21	-0.218159	0.175743	-1.24135	0.214476	0.650753
ACBD3	1881.85	0.00070307	0.133959	0.0052484	0.995812	0.99824
MIXL1	52.3731	0.633526	0.506357	1.25115	0.210882	0.646765
LIN9	162.508	0.0328806	0.275873	0.119187	0.905127	0.974933
PARP1	9194.03	-0.0240019	0.184105	-0.130371	0.896273	0.972872
ITPKB	13524.5	-0.331944	0.113707	-2.9193	0.00350815	0.147713
PSEN2	54.051	0.19711	0.218212	0.903294	0.36637	0.769168
CDC42BPA	81.4099	0.0451448	0.263134	0.171566	0.863779	0.965168
ZNF678	328.62	0.430722	0.210117	2.04992	0.0403726	0.370466
SNAP47	1777.84	0.10666	0.111027	0.960667	0.33672	0.752603
JMJD4	470.208	-0.055758	0.147738	-0.377412	0.705868	0.91528
PRSS38	1.91731	-0.52273	1.04897	-0.498327	0.618253
WNT9A	31.0276	-0.263833	0.278684	-0.946711	0.343786	0.756836
WNT3A	0.238083	-0.692608	2.8543	-0.242654	0.808274
ARF1	42746.6	-0.0311685	0.153901	-0.202524	0.839507	0.95801
C1orf35	1779.8	-0.117931	0.13122	-0.898724	0.3688	0.771491
MRPL55	1752.92	0.182252	0.138376	1.31708	0.187811	0.621017
GUK1	88791.1	0.799705	0.328168	2.43688	0.0148146	0.255405
GJC2	196.364	0.872127	0.331251	2.63283	0.00846766	0.208988
IBA57	1586.13	0.0865561	0.1514	0.571707	0.567521	0.86761
OBSCN	1996.34	-0.503436	0.231346	-2.17611	0.0295467	0.332665
TRIM11	4587.9	-0.0865191	0.0944936	-0.915608	0.359872	0.766489
TRIM17	678.322	0.302122	0.201501	1.49936	0.133781	0.553795
RNF187	15660.5	0.513264	0.269404	1.90519	0.056756	0.420175
RHOU	1207.93	0.146143	0.226292	0.645818	0.518397	0.84962
TMEM78	0.704847	-1.95637	1.68637	-1.16011	0.246005
RAB4A	1655.55	0.20809	0.140933	1.47652	0.139804	0.56246
CCSAP	1147.99	-0.23299	0.229692	-1.01436	0.310411	0.731772
ACTA1	5.4232	-0.326592	0.50184	-0.650789	0.515183	0.847989
NUP133	2221.85	-0.057441	0.0970194	-0.592057	0.553812	0.862996
ABCB10	1088.16	0.0945278	0.219437	0.430774	0.666632	0.904608
TAF5L	1462.23	-0.027364	0.120465	-0.227154	0.820304	0.951932
URB2	471.85	-0.0636079	0.155221	-0.409791	0.68196	0.908798
GALNT2	3608.48	0.075045	0.128964	0.581905	0.560631	0.864537
PGBD5	28.1611	-0.422257	0.392649	-1.07541	0.282193	0.709866
COG2	1237.05	0.0238945	0.105324	0.226867	0.820527	0.951956
AGT	64.8831	0.115955	0.195905	0.591892	0.553923	0.862996
CAPN9	1.93626	0.833024	1.35239	0.615962	0.53792
C1orf198	530.484	0.308279	0.22272	1.38415	0.166312	0.597379
TTC13	2390.03	0.200945	0.143056	1.40466	0.160123	0.588281
ARV1	479.564	0.472536	0.207626	2.27591	0.0228517	0.303543
FAM89A	249.667	0.374	0.176032	2.12462	0.0336185	0.349688
TRIM67	6.16001	1.0677	0.518845	2.05784	0.0396053	0.36925
C1orf131	918.826	-0.0575975	0.111983	-0.514341	0.607014	0.881761
GNPAT	2756.35	0.110879	0.0767481	1.44471	0.148538	0.573668
EXOC8	1513.9	-0.215738	0.257119	-0.839061	0.401435	0.78865
SPRTN	702.22	-0.0675849	0.112516	-0.600668	0.548061	0.860078
EGLN1	1593.78	-0.451217	0.233282	-1.93421	0.053087	0.409704
TSNAX	1608.56	-0.0843912	0.254185	-0.332007	0.739884	0.927759
TSNAX-DISC1	3.86976	0.122785	0.587507	0.208994	0.834453	0.95687
DISC1	1083.59	-0.357566	0.174379	-2.05051	0.040315	0.370381
SIPA1L2	1196.64	-0.626954	0.323308	-1.93918	0.0524791	0.406769
MAP10	103.331	0.345035	0.249	1.38568	0.165844	0.596584
NTPCR	1436.47	0.328936	0.156653	2.09977	0.0357487	0.358362
KCNK1	7.9788	0.231879	0.531084	0.436614	0.662391	0.902612
SLC35F3	52.0381	0.119178	0.406198	0.293399	0.769217	0.934873
COA6	548.89	0.220548	0.198984	1.10837	0.267701	0.700794
TARBP1	1908.26	0.155401	0.156034	0.995945	0.319277	0.740407
IRF2BP2	5500.57	-0.0052912	0.130239	-0.040627	0.967593	0.99168
TOMM20	5564.96	0.190413	0.172462	1.10409	0.269555	0.702678
RBM34	84.6307	0.046603	0.172038	0.270888	0.786477	0.941196
ARID4B	9028.21	-0.0662624	0.16359	-0.405051	0.68544	0.909958
GGPS1	1051.27	-0.0121122	0.119615	-0.101259	0.919345	0.978696
TBCE	212.434	-0.155472	0.244644	-0.635504	0.5251	0.85124
B3GALNT2	590.161	-0.0167669	0.163574	-0.102504	0.918357	0.97836
GNG4	5.2447	-2.04862	0.799157	-2.56347	0.0103632	0.222915
LYST	11372.3	-0.179994	0.189613	-0.949269	0.342484	0.756227
NID1	458.248	0.0872656	0.40432	0.215833	0.829118	0.955347
GPR137B	1253.38	-0.0142097	0.172651	-0.0823034	0.934405	0.982242
EDARADD	249.569	0.246669	0.211231	1.16777	0.2429	0.678949
LGALS8	4611.57	0.123628	0.0922849	1.33964	0.180363	0.613455
HEATR1	1693.03	0.049402	0.134167	0.368213	0.712715	0.917787
ACTN2	3.7481	-0.985319	0.718719	-1.37094	0.170394	0.601721
MTR	1799.21	-0.0056453	0.180454	-0.0312839	0.975043	0.993012
MT1HL1	0.168532	0.701966	3.44864	0.203549	0.838706
RYR2	49.6448	1.00014	0.450364	2.22074	0.0263688	0.317499
ZP4	0.076651	0.289772	3.44864	0.0840252	0.933036
CHRM3	8.78212	0.331038	0.425052	0.778817	0.436087	0.805679
FMN2	1.27388	-0.584885	1.21403	-0.48177	0.62997
GREM2	41.4146	0.600328	0.377798	1.58902	0.112056	0.520167
RGS7	11.8795	-0.231454	0.489516	-0.472821	0.636341	0.893987
FH	1869.36	0.100768	0.108022	0.932845	0.3509	0.759669
KMO	360.638	0.175099	0.201313	0.869786	0.384417	0.780915
OPN3	201.285	0.107554	0.147459	0.729382	0.465768	0.82115
CHML	347.236	0.294465	0.350492	0.840149	0.400825	0.78865
WDR64	7.00277	-0.255691	0.52814	-0.484135	0.62829	0.890642
EXO1	65.1783	0.458995	0.365285	1.25654	0.208921	0.644824
MAP1LC3C	2.92992	-1.54562	0.759569	-2.03487	0.0418641
PLD5	2.34036	0.525558	1.26456	0.415606	0.677698
CEP170	1177.65	-0.103878	0.199744	-0.520057	0.603024	0.878654
SDCCAG8	1181.69	-0.252317	0.180933	-1.39453	0.163157	0.593548
AKT3	1742.74	-0.00184371	0.151979	-0.0121313	0.990321	0.996329
ZBTB18	5572.41	-0.469045	0.195499	-2.39922	0.0164301	0.264618
C1orf100	33.4406	0.174013	0.216297	0.804509	0.421103	0.796969
DESI2	1603	0.246681	0.205942	1.19781	0.230989	0.666371
COX20	144.505	0.102327	0.211153	0.484613	0.627951	0.890642
HNRNPU	23240.3	-0.112463	0.123603	-0.909874	0.362889	0.767865
RP11-156E8.1	21.9359	0.219296	0.328939	0.666677	0.504979	0.842154
EFCAB2	280.479	0.0416761	0.191898	0.217178	0.82807	0.955347
KIF26B	30.3586	0.194775	0.312736	0.622809	0.53341	0.855368
SMYD3	604.002	0.105103	0.103644	1.01408	0.310547	0.731772
TFB2M	498.864	0.218677	0.180343	1.21256	0.2253	0.660897
CNST	2223.77	-0.117041	0.144802	-0.808286	0.418926	0.795701
SCCPDH	800.857	0.056579	0.196528	0.287894	0.773428	0.936034
AHCTF1	3091.07	-0.377443	0.193854	-1.94705	0.0515293	0.403434
ZNF670	103.012	0.247419	0.260472	0.949885	0.342171	0.756141
ZNF695	1.15787	0.688635	1.36309	0.505202	0.613417
ZNF669	400.908	0.0207648	0.183835	0.112954	0.910067	0.975982
C1orf229	0.683503	0.805259	1.74036	0.462695	0.643583
ZNF124	487.059	-0.0210074	0.159561	-0.131657	0.895255	0.972872
ZNF496	1747.08	-0.102927	0.158769	-0.648282	0.516802	0.848779
NLRP3	1844.66	-0.0728393	0.166548	-0.437347	0.66186	0.902612
OR2B11	43.2411	-0.233593	0.314772	-0.742102	0.458026	0.8175
GCSAML	118.291	-0.361643	0.393762	-0.918429	0.358394	0.764901
OR2C3	10.8835	0.138143	0.525346	0.262955	0.792585	0.942776
OR2G2	0.632469	-0.252024	2.05214	-0.12281	0.902258
OR2G3	0.365369	1.00293	2.37769	0.42181	0.673164
OR13G1	0.473514	-0.536077	2.57292	-0.208354	0.834953
OR6F1	0.0877272	0.289772	3.44864	0.0840252	0.933036
OR14A2	0.17927	-1.10312	3.44737	-0.319989	0.748976
OR14K1	0.123272	0.289772	3.44864	0.0840252	0.933036
OR1C1	0.160594	-0.964235	3.4474	-0.279699	0.779709
OR14A16	0.0308936	0.152374	3.44864	0.0441839	0.964758
OR11L1	0.346538	-0.666422	2.37459	-0.280647	0.778981
TRIM58	38496.6	1.64203	0.487003	3.3717	0.000747066	0.0795351
OR2W3	6090.74	1.67557	0.561447	2.98437	0.00284162	0.141388
OR2T8	99.8171	1.94804	0.695033	2.8028	0.00506603	0.169151
OR2AJ1	0.523638	-1.0136	2.0068	-0.505083	0.6135
OR2L13	4.886	-0.250979	0.544662	-0.460798	0.644943	0.896316
OR2L8	0.165234	0.701966	3.44864	0.203549	0.838706
OR2AK2	0.906606	0.810623	1.56167	0.519073	0.60371
OR2L5	1.18198	1.02493	1.47688	0.693986	0.487691
OR2L2	11.0972	-0.0268073	0.48792	-0.054942	0.956185	0.989041
OR2L3	1.54558	-1.14422	1.02775	-1.11333	0.265568
OR2M2	0.13562	-1.10593	3.4473	-0.32081	0.748354
OR2M3	1.43988	-0.731485	0.964852	-0.758132	0.448372
OR2M4	0.427225	-1.77118	2.51415	-0.704484	0.481131
OR2T33	5.69859	2.51323	0.916531	2.74211	0.00610456	0.182269
OR2T12	2.27746	1.40426	1.29042	1.08822	0.276499
OR2T6	0.0539821	0.289772	3.44864	0.0840252	0.933036
OR2T7	0.195641	0.564568	3.44864	0.163708	0.869961
OR2T2	1.13591	2.58945	1.27248	2.03497	0.0418542
OR2T3	5.40422	0.730969	0.832583	0.877954	0.379969	0.777168
OR2T5	0.0319731	0.152374	3.44864	0.0441839	0.964758
OR2G6	2.86938	-1.41192	0.921687	-1.53188	0.125551
OR2T34	2.55233	-0.200806	0.972254	-0.206537	0.836372
OR2T10	1.30765	0.150095	1.5721	0.0954737	0.923939
OR2T11	0.424813	-0.985219	2.63723	-0.373581	0.708716
OR2T35	0.0639649	0.289772	3.44864	0.0840252	0.933036
LYPD8	10.1253	0.178155	0.57583	0.309389	0.757026	0.931106
SH3BP5L	7431.36	-0.304033	0.142313	-2.13636	0.0326499	0.346582
ZNF672	5625.89	0.000702071	0.126141	0.00556579	0.995559	0.99824
ZNF692	2250.15	-0.0509893	0.113062	-0.450985	0.652	0.899645
PGBD2	518.033	0.180306	0.167033	1.07946	0.280382	0.708862
TUBB8	26.4149	1.05737	0.953553	1.10888	0.267484	0.700597
ZMYND11	1825.65	-0.00434248	0.212112	-0.0204725	0.983666	0.994965
DIP2C	297.099	-0.235926	0.199679	-1.18153	0.237393	0.672216
LARP4B	5415.26	-0.160227	0.102688	-1.56034	0.118679	0.531816
GTPBP4	2001.43	0.0175215	0.0973021	0.180073	0.857095	0.963
IDI2	3.40344	-0.0213788	0.674469	-0.0316972	0.974714
IDI1	1837.37	0.188835	0.266772	0.707852	0.479037	0.829335
WDR37	3951.42	-0.0353272	0.106278	-0.332403	0.739585	0.92768
ADARB2	5.94529	-0.213659	0.839818	-0.254412	0.799178	0.945134
PFKP	4353.37	0.151906	0.140049	1.08466	0.278072	0.707681
PITRM1	2684.63	0.00670805	0.124157	0.0540287	0.956912	0.989398
KLF6	46780.6	-0.222181	0.14639	-1.51773	0.129083	0.54622
AKR1E2	83.5177	-0.324547	0.268116	-1.21047	0.226097	0.661479
AKR1C1	72.4198	-0.383446	0.387973	-0.98833	0.322991	0.742701
AKR1C2	8.63622	0.111827	0.751326	0.14884	0.88168	0.968679
AKR1C3	311.989	0.148222	0.359277	0.412556	0.679932	0.908453
AKR1C4	7.52637	-0.589498	0.53607	-1.09966	0.271478	0.703055
UCN3	0.0613249	-0.259816	3.44864	-0.0753386	0.939945
TUBAL3	0.217915	0.976762	3.43477	0.284375	0.776123
NET1	461.748	-0.277731	0.225444	-1.23193	0.217975	0.653762
ASB13	1160.11	-0.0225823	0.102487	-0.220344	0.825603	0.95448
GDI2	17559.9	0.0707032	0.0923283	0.76578	0.443807	0.808991
ANKRD16	378.306	-0.00778298	0.142694	-0.0545432	0.956502	0.989228
IL15RA	1274.12	0.104414	0.134759	0.774822	0.438445	0.806801
IL2RA	802.623	-0.381273	0.161561	-2.35994	0.018278	0.277991
RBM17	3878.58	0.0531445	0.0868111	0.612185	0.540415	0.857437
PFKFB3	5472.34	0.0182912	0.193549	0.0945042	0.924709	0.979511
PRKCQ	3870.55	0.0145696	0.129534	0.112477	0.910445	0.975982
SFMBT2	1332.34	-0.259702	0.132141	-1.96534	0.0493746	0.398009
ITIH5	1.8673	-0.961049	1.14328	-0.840606	0.400569
ITIH2	183.389	-0.257482	0.227373	-1.13242	0.257459	0.691221
KIN	1288.57	-0.0869832	0.106983	-0.813056	0.416186	0.795197
TAF3	3125.58	-0.136865	0.172589	-0.793013	0.42777	0.801357
GATA3	3764.69	-0.129134	0.155057	-0.832812	0.404951	0.78988
CELF2	23362.1	-0.216512	0.0979799	-2.20976	0.0271219	0.321253
USP6NL	579.339	0.0914917	0.175185	0.522259	0.60149	0.87813
ECHDC3	226.048	-0.106875	0.275273	-0.388252	0.697829	0.912561
PROSER2	255.116	-0.0244705	0.257034	-0.0952035	0.924153	0.979498
UPF2	7356.62	-0.120573	0.11406	-1.0571	0.290466	0.718117
DHTKD1	2942.84	-0.366687	0.193372	-1.89628	0.0579229	0.42266
SEC61A2	891.901	-0.0541308	0.117314	-0.461417	0.6445	0.896316
NUDT5	3474.83	-0.0530027	0.0878321	-0.603454	0.546206	0.859349
CDC123	4424.64	-0.140936	0.121157	-1.16325	0.244729	0.681185
CAMK1D	10773.4	-0.414503	0.217893	-1.90232	0.0571288	0.421094
CCDC3	37.347	0.324976	0.329029	0.987683	0.323308	0.742911
OPTN	12229.8	0.52116	0.217507	2.39606	0.0165725	0.265142
MCM10	80.8715	0.56292	0.484052	1.16293	0.244856	0.681185
UCMA	0.526388	0.426604	1.87388	0.227658	0.819912
PHYH	482.681	0.100959	0.0931187	1.0842	0.278277	0.707681
SEPHS1	1746.14	0.122414	0.0952584	1.28507	0.198768	0.633912
BEND7	124.756	-0.338026	0.613926	-0.550597	0.58191	0.87176
PRPF18	287.675	0.108286	0.214744	0.504257	0.614081	0.884177
RP11-295P9.3	995.724	-0.0375801	0.111439	-0.337227	0.735945	0.926266
FRMD4A	785.555	0.876633	0.348614	2.51462	0.011916	0.233545
FAM107B	9927.84	-0.143052	0.144463	-0.990236	0.322059	0.742029
CDNF	53.4622	0.391794	0.280976	1.3944	0.163196	0.593548
HSPA14	485.819	0.157206	0.265566	0.591967	0.553873	0.862996
SUV39H2	480.153	0.117425	0.143546	0.818024	0.413343	0.793831
DCLRE1C	4772.02	0.147754	0.10023	1.47415	0.140441	0.563752
MEIG1	6.21015	0.281965	0.542075	0.520159	0.602953	0.878654
OLAH	19.6198	0.478315	0.636119	0.751926	0.452095	0.812466
ACBD7	34.1339	0.342636	0.31197	1.0983	0.272074	0.703207
RPP38	803.024	-0.0207724	0.0991052	-0.2096	0.83398	0.956733
NMT2	2828.18	-0.209676	0.179544	-1.16783	0.242877	0.678949
FAM171A1	506.517	-0.20947	0.169112	-1.23864	0.215477	0.651199
ITGA8	4.74037	-0.0924155	0.718841	-0.128562	0.897704	0.973143
PTER	795.862	0.0358853	0.203959	0.175944	0.860338	0.96445
C1QL3	124.39	0.525245	0.369123	1.42295	0.154749	0.582676
RSU1	8805.62	0.375676	0.204486	1.83717	0.0661843	0.440985
CUBN	358.217	0.0732762	0.265807	0.275674	0.782798	0.940139
TRDMT1	812.882	0.102905	0.141181	0.728884	0.466072	0.821456
VIM	46593.3	-0.0988052	0.146085	-0.676356	0.498814	0.841
ST8SIA6	295.224	0.316413	0.207203	1.52707	0.126744	0.545069
STAM	982.794	-0.0744743	0.127721	-0.5831	0.559826	0.864236
TMEM236	15.4901	0.794706	0.398104	1.99622	0.0459095	0.386419
MRC1	49.8464	0.405825	0.316706	1.28139	0.200056	0.634675
SLC39A12	0.759279	1.01058	1.89853	0.532296	0.594521
CACNB2	326.227	0.161529	0.18926	0.853479	0.393394	0.786395
NSUN6	793.587	0.267167	0.162258	1.64655	0.0996501	0.498216
ARL5B	991.867	0.0974122	0.262271	0.371418	0.710326	0.916813
MALRD1	2.85941	-0.672786	0.992163	-0.6781	0.497708
PLXDC2	5942.96	-0.201134	0.231451	-0.869014	0.384839	0.781379
NEBL	390.648	-0.281202	0.797578	-0.352569	0.724411	0.921644
SKIDA1	11.4607	-0.123354	0.345257	-0.357281	0.720882	0.919859
MLLT10	1348.64	-0.140727	0.12199	-1.15359	0.248669	0.684524
DNAJC1	1852.96	0.270579	0.13838	1.95534	0.0505431	0.401196
EBLN1	0.248665	-0.259811	3.27133	-0.0794206	0.936698
COMMD3	477.779	0.347326	0.272607	1.27409	0.202631	0.637383
BMI1	1291.89	0.0568428	0.266689	0.213143	0.831216	0.956034
SPAG6	17.7407	0.224944	0.50343	0.446823	0.655003	0.900839
PIP4K2A	26073.7	0.551829	0.227144	2.42942	0.0151228	0.256697
ARMC3	34.8014	0.494842	0.413122	1.19781	0.230991	0.666371
MSRB2	1702.75	-0.0320184	0.271455	-0.117951	0.906106	0.974994
PTF1A	0.521896	-0.653367	2.04889	-0.318888	0.749811
C10orf67	2.95618	-0.513126	0.957975	-0.535636	0.59221
OTUD1	1702.06	-0.333157	0.185118	-1.7997	0.0719083	0.452678
KIAA1217	6.30483	0.313823	0.55434	0.56612	0.571312	0.867781
ARHGAP21	978.362	-0.114895	0.186749	-0.615237	0.538398	0.857306
PRTFDC1	70.422	0.475041	0.291426	1.63006	0.103089	0.505614
ENKUR	233.369	0.203484	0.239082	0.851106	0.394711	0.786523
THNSL1	407.355	0.272298	0.224517	1.21282	0.225199	0.660897
GPR158	0.12793	0.564568	3.44864	0.163708	0.869961
MYO3A	2.94786	-0.15022	1.242	-0.12095	0.90373
GAD2	0.696506	0.446762	1.35198	0.330451	0.741059
APBB1IP	26321.6	-0.410658	0.211217	-1.94425	0.0518655	0.404394
PDSS1	290.158	0.303861	0.181422	1.67489	0.0939564	0.490085
ABI1	6870.14	-0.144415	0.15519	-0.93057	0.352076	0.760216
ANKRD26	1180.58	0.188037	0.189744	0.991003	0.321684	0.741548
YME1L1	7784.08	0.0435146	0.09244	0.470734	0.637831	0.894926
MASTL	458.4	-0.191926	0.176546	-1.08712	0.276985	0.706712
ACBD5	1849.02	0.0647671	0.123314	0.525221	0.599429	0.87767
PTCHD3	1.05861	0.81394	1.51185	0.538372	0.59032
RAB18	2688.11	0.0722737	0.266339	0.27136	0.786114	0.941196
MKX	5.5664	2.23349	0.807686	2.76529	0.00568718	0.177467
MPP7	1531.94	-0.133796	0.202056	-0.66217	0.507862	0.844005
WAC	11367.6	-0.085509	0.115048	-0.743245	0.457334	0.817195
BAMBI	88.3513	-0.0238719	0.333325	-0.0716175	0.942906	0.984966
LYZL1	0.0269168	0.152374	3.44864	0.0441839	0.964758
SVIL	4384.81	-0.783389	0.218062	-3.59251	0.000327513	0.052675
MTPAP	878.237	0.00715703	0.0981077	0.0729507	0.941845	0.984966
MAP3K8	2287.31	-0.120222	0.141489	-0.84969	0.395498	0.786523
LYZL2	0.279123	-1.60357	3.21954	-0.498074	0.618432
ZNF438	1486.13	-0.24807	0.252835	-0.981154	0.326517	0.74565
ZEB1	963.635	-0.271773	0.157401	-1.72662	0.084235	0.473861
ARHGAP12	887.453	0.0629431	0.255201	0.246641	0.805186	0.946601
KIF5B	4541.25	-0.0446872	0.193183	-0.23132	0.817066	0.950605
EPC1	3169.57	-0.152351	0.0852021	-1.78811	0.0737585	0.456579
CCDC7	204.317	0.4055	0.157338	2.57725	0.00995899	0.218781
ITGB1	10381.1	0.220695	0.222218	0.993149	0.320637	0.740888
NRP1	131.723	0.485412	0.382452	1.26921	0.204366	0.639925
PARD3	161.224	0.466913	0.329332	1.41776	0.156261	0.584461
CUL2	1892.34	0.0776967	0.0955022	0.813559	0.415898	0.795197
CREM	524.742	0.126539	0.147945	0.855312	0.392379	0.786114
CCNY	8708.9	-0.0228631	0.124635	-0.18344	0.854453	0.962095
GJD4	3.50864	-1.58314	0.776948	-2.03764	0.0415859
FZD8	17.0003	-0.554382	0.391542	-1.41589	0.156806	0.584461
ANKRD30A	0.121879	-0.122418	3.44864	-0.0354974	0.971683
MTRNR2L7	0.13472	-1.61733	3.43528	-0.470802	0.637782
ZNF248	592.855	-0.0212914	0.169056	-0.125943	0.899777	0.974061
ZNF25	629.819	0.0276948	0.211604	0.13088	0.89587	0.972872
ZNF33A	4314	-0.0670875	0.172495	-0.388924	0.697332	0.912415
ZNF37A	1452.74	0.113829	0.165261	0.688788	0.490957	0.835706
BMS1	2267.06	0.0187764	0.123488	0.15205	0.879148	0.968285
RET	69.3057	-0.0361142	0.292951	-0.123277	0.901888	0.974661
CSGALNACT2	2904.01	-0.125471	0.224487	-0.558921	0.576215	0.868355
RASGEF1A	856.666	0.123747	0.193897	0.638208	0.523339	0.850917
FXYD4	1.9984	1.09617	0.983873	1.11413	0.265222
HNRNPF	17153.1	0.0207008	0.0822334	0.251732	0.801248	0.945556
ZNF487	644.257	0.024889	0.148498	0.167605	0.866894	0.966263
ZNF239	148.014	0.219186	0.203488	1.07714	0.281416	0.709082
ZNF485	207.014	0.2473	0.183057	1.35095	0.176713	0.607545
ZNF32	607.771	0.291357	0.253808	1.14794	0.250993	0.685714
CXCL12	1.98221	-0.128384	0.943685	-0.136045	0.891785
TMEM72	4.74384	-0.0148049	0.795023	-0.018622	0.985143	0.995247
RASSF4	4389.68	0.278681	0.148995	1.8704	0.0614277	0.429562
ZNF22	659.736	0.348296	0.297047	1.17253	0.240985	0.676204
OR13A1	28.3689	0.957718	0.408233	2.34601	0.0189758	0.284421
ALOX5	21019	-0.554469	0.220767	-2.51155	0.0120201	0.234027
ZFAND4	699.649	0.222864	0.153841	1.44866	0.147433	0.571918
FAM25E	3.07841	-0.38258	0.716917	-0.533646	0.593586
AGAP4	674.783	0.133007	0.170483	0.780178	0.435286	0.805227
SYT15	65.0727	0.145333	0.341874	0.425107	0.670759	0.905769
NPY4R	0.128968	-0.122418	3.44864	-0.0354974	0.971683
ANXA8L1	1.4688	3.42581	1.41966	2.41312	0.0158165
ANTXRL	3.80754	-0.273591	1.10488	-0.24762	0.804429	0.946431
AGAP9	386.813	0.162419	0.347837	0.46694	0.640542	0.894976
FAM25G	0.141272	0.564568	3.44864	0.163708	0.869961
ANXA8	3.30515	0.122444	0.872144	0.140395	0.888348
ZNF488	2.67016	-0.928235	0.867091	-1.07052	0.284387
GDF2	0.550559	0.566286	2.52872	0.223941	0.822803
GDF10	27.5377	-0.535914	0.365053	-1.46804	0.142092	0.566335
FAM25C	0.0983324	0.42717	3.44864	0.123866	0.901421
FRMPD2	1.04144	-2.31136	1.38917	-1.66385	0.0961434
MAPK8	1159.76	-0.0399236	0.173995	-0.229453	0.818517	0.951148
ARHGAP22	236.699	-0.11565	0.257016	-0.44997	0.652732	0.899829
WDFY4	4367.66	-0.375801	0.231849	-1.62089	0.105042	0.508286
LRRC18	10.642	0.25365	0.464852	0.545659	0.5853	0.872861
VSTM4	8.1349	-0.360731	0.5426	-0.66482	0.506166	0.843163
FAM170B	5.43435	-0.542699	0.703045	-0.771927	0.440158	0.807123
DRGX	0.300426	0.0149861	3.17375	0.00472188	0.996232
ERCC6	993.203	-0.15031	0.0989114	-1.51964	0.128601	0.545522
CHAT	0.391762	1.50996	3.07409	0.491188	0.623293
SLC18A3	3.61195	1.81738	1.28949	1.40938	0.158723	0.586486
C10orf53	0.0657593	0.289772	3.44864	0.0840252	0.933036
OGDHL	1.80948	0.031954	1.07833	0.0296329	0.97636
PARG	964.824	-0.0922463	0.110467	-0.835059	0.403685	0.7893
TIMM23B	260.609	0.0772465	0.155994	0.49519	0.620466	0.886105
MSMB	0.419795	-1.14529	2.28968	-0.500195	0.616938
NCOA4	61353.5	0.374224	0.37467	0.998811	0.317886	0.739642
TIMM23	2282.23	0.292192	0.133591	2.18721	0.028727	0.328961
AGAP6	219.858	0.0585971	0.15332	0.382188	0.702322	0.914397
ASAH2	8.32034	0.247191	0.773443	0.319599	0.749273	0.929654
SGMS1	1161.12	-0.0316791	0.17957	-0.176417	0.859967	0.964108
ASAH2B	98.6523	0.249453	0.268047	0.930633	0.352043	0.760216
A1CF	1.4708	0.0985316	1.1471	0.0858965	0.931549
PRKG1	27.9173	1.07489	0.397202	2.70616	0.00680665	0.187871
CSTF2T	3433.78	0.111236	0.0858961	1.29501	0.195318	0.629279
DKK1	0.420181	-0.187888	2.09019	-0.0898906	0.928374
MBL2	0.0538335	0.289772	3.44864	0.0840252	0.933036
PCDH15	0.517575	-0.387492	2.28169	-0.169827	0.865146
MTRNR2L5	0.0685455	0.289772	3.44864	0.0840252	0.933036
ZWINT	226.149	0.693613	0.308753	2.24649	0.0246723	0.312269
IPMK	1300.95	-0.322426	0.36358	-0.886808	0.375182	0.774255
CISD1	408.823	0.0500645	0.234402	0.213584	0.830872	0.955915
UBE2D1	5302.54	-0.214593	0.249151	-0.861297	0.389074	0.784379
TFAM	1763.47	0.0996824	0.195475	0.50995	0.610086	0.882658
BICC1	9.51556	-0.0638365	0.800702	-0.0797258	0.936455	0.982799
PHYHIPL	0.10597	0.42717	3.44864	0.123866	0.901421
FAM13C	0.319197	0.82547	2.39531	0.344619	0.730381
[truncated: 15,541 more rows]

## Sheet: Protein_coding - AutoD
Gene	baseMean	log2FoldChange	lfcSE	stat	pvalue	padj
OR4F5	0.357087	-0.886925	2.16507	-0.409652	0.682061
OR4F16	0.180613	-0.517512	3.344	-0.154758	0.877012
SAMD11	30.7995	-0.301289	0.204246	-1.47512	0.140179	0.419871
NOC2L	1581.57	-0.041685	0.0938787	-0.444031	0.657021	0.849855
KLHL17	560.851	0.0107026	0.14532	0.0736482	0.94129	0.978896
PLEKHN1	82.7928	0.102369	0.201026	0.509235	0.610588	0.823013
HES4	363.658	-0.940464	0.35222	-2.6701	0.0075828	0.115651
ISG15	2377.38	-1.04978	0.584696	-1.79543	0.0725853	0.312509
AGRN	509.757	-1.01294	0.371191	-2.72888	0.00635498	0.106773
RNF223	2.46847	-0.69438	0.724075	-0.958989	0.337564
C1orf159	720.591	-0.0675618	0.0989961	-0.68247	0.494942	0.750072
TTLL10	10.3725	0.0899126	0.360574	0.249359	0.803083	0.921533
TNFRSF18	145.462	-0.162682	0.307501	-0.529045	0.596774	0.814387
TNFRSF4	365.23	-0.248522	0.196291	-1.26609	0.205481	0.506502
SDF4	4559.58	-0.0900739	0.0560947	-1.60575	0.108329	0.374009
B3GALT6	1209.37	0.05664	0.0958461	0.590948	0.554555	0.790181
UBE2J2	3182.01	-0.204208	0.0615472	-3.31791	0.000906924	0.0479743
SCNN1D	173.653	-0.014485	0.17051	-0.0849508	0.9323	0.975658
ACAP3	2880.2	-0.0765589	0.0856092	-0.894284	0.37117	0.663674
PUSL1	419.17	0.00880367	0.0973908	0.0903953	0.927973	0.973417
TAS1R3	238.666	-0.0999062	0.120273	-0.830659	0.406166	0.689907
DVL1	1560.94	-0.0161093	0.106138	-0.151777	0.879362	0.954568
MXRA8	486.736	-0.196382	0.16091	-1.22045	0.222295	0.525317
AURKAIP1	1837.27	-0.0772872	0.0963802	-0.801899	0.422611	0.700518
CCNL2	6669.17	-0.0164565	0.0773157	-0.212848	0.831446	0.935367
MRPL20	1514.27	-0.0566593	0.0837957	-0.676161	0.498939	0.752509
ANKRD65	3.70216	-0.289421	0.840012	-0.344544	0.730438
TMEM88B	0.659846	0.159763	1.80646	0.0884398	0.929527
VWA1	2.27879	0.761705	0.83879	0.9081	0.363825
ATAD3C	25.6843	0.274473	0.367765	0.746329	0.455469	0.724641
ATAD3B	1294.42	0.0614024	0.129523	0.474066	0.635453	0.83861
ATAD3A	419.493	-0.00567464	0.101109	-0.056124	0.955243	0.984239
TMEM240	41.3296	-0.508376	0.248641	-2.04462	0.0408921	0.240537
SSU72	6346.43	-0.139246	0.0467993	-2.9754	0.00292608	0.076252
MIB2	5352.44	0.0514434	0.132489	0.388285	0.697805	0.871971
MMP23B	70.4257	0.178895	0.256598	0.697179	0.485691	0.744541
CDK11B	1169.5	-0.294218	0.119533	-2.46138	0.0138402	0.150467
SLC35E2B	5954.26	-0.0565581	0.0763603	-0.740673	0.458892	0.726032
CDK11A	240.616	-0.325978	0.171975	-1.89549	0.0580269	0.282041
NADK	14875.1	-0.607046	0.225003	-2.69795	0.00697682	0.111652
GNB1	13791.8	-0.185595	0.116418	-1.5942	0.11089	0.377634
CALML6	13.2493	0.215544	0.354413	0.608173	0.543073	0.781334
TMEM52	2.0586	-0.45109	0.765338	-0.5894	0.555593
GABRD	9.95121	1.49073	0.885474	1.68354	0.0922715	0.347463
PRKCZ	1026.27	-0.161347	0.11302	-1.4276	0.153407	0.439422
SKI	6227.69	-0.376461	0.130901	-2.87592	0.0040285	0.08768
MORN1	681.193	-0.145123	0.0798651	-1.8171	0.0692021	0.306264
RER1	3823.4	-0.0514672	0.0442591	-1.16286	0.244885	0.549427
PEX10	357.132	0.0218675	0.0790717	0.276553	0.782124	0.912663
PLCH2	1886.96	-0.124478	0.151297	-0.822738	0.410657	0.692848
PANK4	2598.78	-0.160809	0.0597954	-2.68931	0.00715994	0.112896
HES5	6.50087	0.763739	0.463581	1.64748	0.0994603	0.360661
TNFRSF14	8333.43	-0.124878	0.119395	-1.04592	0.2956	0.599925
MMEL1	10.1221	-0.628729	0.479638	-1.31084	0.189912	0.486831
TTC34	1190.78	-0.0477715	0.150404	-0.31762	0.750773	0.897879
PRDM16	13.3429	1.35246	0.572637	2.36181	0.0181861	0.168392
ARHGEF16	5.3861	-0.669093	0.465808	-1.43641	0.150885	0.436042
MEGF6	3090.02	-0.655001	0.150264	-4.359	1.30658e-05	0.0077183
TPRG1L	3016.85	-0.0557139	0.153242	-0.363569	0.71618	0.882432
WRAP73	1509.53	-0.103746	0.060486	-1.7152	0.0863084	0.337676
TP73	118.592	0.0424087	0.166975	0.253982	0.799509	0.920221
CCDC27	10.4646	0.163054	0.43049	0.378764	0.704863	0.876819
SMIM1	2282.19	0.485916	0.484351	1.00323	0.315749	0.616692
LRRC47	1906.42	0.102834	0.12475	0.824317	0.40976	0.692049
CEP104	2517.46	-0.034386	0.0812495	-0.423215	0.672138	0.858735
DFFB	872.55	-0.0460033	0.0815083	-0.5644	0.572482	0.800711
C1orf174	1299.38	0.0524284	0.0709474	0.738975	0.459922	0.72671
AJAP1	105.673	-1.52352	0.461341	-3.30238	0.000958692	0.0489521
NPHP4	867.674	-0.124392	0.0916534	-1.3572	0.174718	0.46794
KCNAB2	18098	0.0432645	0.0776295	0.557321	0.577308	0.803024
CHD5	39.9268	-0.167489	0.327047	-0.512124	0.608564	0.822274
RPL22	2131.57	-0.142156	0.0924179	-1.53819	0.124002	0.39628
RNF207	189.646	-0.312854	0.210854	-1.48375	0.137876	0.416241
ICMT	1230.88	-0.02624	0.0947947	-0.276808	0.781927	0.912663
HES3	0.291233	0.0320851	2.65836	0.0120695	0.99037
GPR153	473.771	0.339515	0.215567	1.57499	0.115259	0.382368
ACOT7	401.858	0.345681	0.183428	1.88456	0.059489	0.285508
HES2	0.580457	-1.30165	1.15101	-1.13088	0.258106
ESPN	2552.63	0.344916	0.491781	0.701361	0.483078	0.743425
TNFRSF25	2403.3	-0.224917	0.160918	-1.39771	0.162201	0.451582
PLEKHG5	162.249	0.281629	0.422792	0.666117	0.505336	0.756178
NOL9	2349.37	-0.0557099	0.0984973	-0.565598	0.571667	0.800323
TAS1R1	12.1747	-0.390789	0.384885	-1.01534	0.309944	0.612596
ZBTB48	2755.49	-0.249269	0.0927276	-2.68819	0.00718413	0.112936
KLHL21	8184.52	-0.396196	0.133123	-2.97618	0.00291865	0.0762214
PHF13	614.48	-0.295462	0.102235	-2.89004	0.00385187	0.0865144
THAP3	536.014	-0.0140094	0.0716767	-0.195453	0.845039	0.93984
DNAJC11	986.342	-0.0425592	0.0894112	-0.475995	0.634078	0.837768
CAMTA1	622.214	0.0125019	0.103174	0.121173	0.903554	0.965932
VAMP3	2406.26	-0.142071	0.114416	-1.24171	0.214345	0.516838
PER3	363.101	-0.00468936	0.177075	-0.0264824	0.978873	0.992499
UTS2	42.7156	2.35998	0.61753	3.82164	0.000132566	0.0208572
TNFRSF9	606.65	0.167964	0.301361	0.557351	0.577287	0.803024
PARK7	1671.48	0.188244	0.0781491	2.40878	0.016006	0.159007
ERRFI1	67.9851	-0.145322	0.174691	-0.83188	0.405477	0.689755
SLC45A1	51.5113	-0.164319	0.190452	-0.862787	0.388255	0.676935
RERE	11345.4	-0.355525	0.179246	-1.98345	0.0473176	0.254952
ENO1	12949.9	0.0389152	0.119328	0.326119	0.744334	0.895021
CA6	409.606	0.232115	0.268483	0.864545	0.387289	0.676227
SLC2A7	4.7493	-0.293649	0.558135	-0.526126	0.598801
SLC2A5	102.833	0.516978	0.271622	1.9033	0.0570018	0.280062
GPR157	511.542	-0.125657	0.179178	-0.701296	0.483118	0.743425
H6PD	5278.32	-0.0928342	0.140321	-0.661585	0.508237	0.75779
SPSB1	250.559	0.287939	0.188099	1.53078	0.125823	0.399301
SLC25A33	199.579	-0.289574	0.103892	-2.78725	0.00531569	0.0977684
TMEM201	560.133	-0.0516829	0.0944729	-0.547066	0.584334	0.807586
PIK3CD	23379.5	-0.438256	0.145017	-3.0221	0.00251028	0.0713412
CLSTN1	4600.94	-0.10604	0.141194	-0.751027	0.452636	0.72335
CTNNBIP1	550.816	0.0618405	0.0886551	0.69754	0.485465	0.744428
LZIC	1136.25	-0.0447402	0.0444771	-1.00592	0.314455	0.615558
NMNAT1	405.938	-0.258694	0.110371	-2.34387	0.0190849	0.172455
RBP7	180.17	-0.105312	0.251971	-0.417955	0.67598	0.860425
UBE4B	4473.91	-0.193061	0.104846	-1.84137	0.0655667	0.297966
KIF1B	3949.39	-0.378376	0.1967	-1.92362	0.054402	0.273691
PGD	7394.58	-0.523508	0.195733	-2.6746	0.00748193	0.115365
CORT	12.5011	-0.0454055	0.298662	-0.15203	0.879163	0.954501
DFFA	1383.45	-0.077904	0.0710327	-1.09673	0.272757	0.577715
PEX14	790.468	0.0539644	0.0865582	0.623447	0.532991	0.774065
CASZ1	906.385	-0.0654328	0.108791	-0.601454	0.547538	0.784649
C1orf127	28.2603	0.075298	0.263223	0.286062	0.774831	0.909631
TARDBP	4457.95	-0.0322584	0.0565523	-0.570417	0.568395	0.798518
MASP2	495.923	-0.0894139	0.0845561	-1.05745	0.290306	0.595249
SRM	1232.1	0.094665	0.104594	0.905069	0.365429	0.657979
EXOSC10	1820.16	0.0563405	0.0900315	0.625787	0.531455	0.773516
MTOR	5648.9	-0.0568633	0.0724184	-0.785205	0.432333	0.709011
ANGPTL7	301.745	-0.00673598	0.0992133	-0.0678939	0.94587	0.981111
UBIAD1	1679.18	-0.128405	0.0976123	-1.31546	0.188355	0.484573
FBXO2	109.158	0.319672	0.187886	1.70141	0.0888657	0.342741
FBXO44	968.483	0.266642	0.11212	2.37817	0.0173987	0.164105
FBXO6	946.159	0.0900488	0.207161	0.43468	0.663795	0.853534
MAD2L2	772.019	0.109572	0.0962413	1.13851	0.254908	0.558609
DRAXIN	337.356	0.0224533	0.269417	0.0833401	0.933581	0.976195
AGTRAP	4678.86	-0.0902947	0.154203	-0.585559	0.558172	0.792763
C1orf167	8.87163	0.0668908	0.334283	0.200102	0.841401	0.938663
MTHFR	3982.87	-0.0689942	0.0827343	-0.833924	0.404324	0.6888
CLCN6	1724.44	0.0804839	0.100999	0.796878	0.425522	0.702931
NPPA	48.9289	0.216219	0.220568	0.980283	0.326947	0.626002
NPPB	0.516584	0.784978	1.57676	0.497841	0.618596
KIAA2013	4220.91	-0.046314	0.0889811	-0.520493	0.60272	0.818119
PLOD1	1879.88	-0.11994	0.153272	-0.782531	0.433902	0.709897
MFN2	6654.72	0.0672272	0.166609	0.403504	0.686577	0.865919
MIIP	2141.53	0.172812	0.156697	1.10284	0.270098	0.575282
TNFRSF8	762.817	-0.283984	0.193134	-1.4704	0.141454	0.422119
TNFRSF1B	28981.7	-0.287034	0.195677	-1.46687	0.14241	0.423925
VPS13D	12462.5	-0.0726155	0.089269	-0.813446	0.415962	0.696667
DHRS3	993.75	0.0964646	0.128739	0.749305	0.453673	0.723641
AADACL4	0.138243	0.444266	3.44864	0.128824	0.897497
HNRNPCL1	0.659472	-0.616083	1.1002	-0.559973	0.575498
PRAMEF5	0.0413815	0.032072	3.44864	0.00929992	0.99258
PRAMEF18	0.0365011	0.032072	3.44864	0.00929992	0.99258
PRAMEF17	0.0365011	0.032072	3.44864	0.00929992	0.99258
LRRC38	0.688467	0.249729	1.44267	0.173102	0.862572
PDPN	0.186149	-1.0671	3.33384	-0.320081	0.748907
PRDM2	9212.83	-0.0653449	0.0553962	-1.17959	0.238163	0.541207
KAZN	293.098	-0.726393	0.480169	-1.51279	0.130334	0.405797
TMEM51	42.8939	0.112738	0.407976	0.276335	0.78229	0.912663
C1orf195	5.28884	0.168946	0.641133	0.263512	0.792156	0.915851
FHAD1	152.458	-0.285943	0.255867	-1.11755	0.263761	0.568723
EFHD2	24523.9	-0.210319	0.120818	-1.7408	0.0817193	0.329322
CTRC	23.1938	-0.235928	0.272478	-0.865861	0.386567	0.675699
CELA2A	4.27394	-0.449123	0.501055	-0.896355	0.370063
CELA2B	35.8454	-0.0352263	0.21986	-0.160221	0.872707	0.951921
CASP9	850	-0.204946	0.0886984	-2.31059	0.0208556	0.178971
DNAJC16	1786.99	-0.0128369	0.0654647	-0.196088	0.844541	0.939502
AGMAT	360.08	-0.168133	0.148582	-1.13158	0.257811	0.561911
DDI2	2846.24	0.173768	0.0687608	2.52713	0.0114998	0.139506
PLEKHM2	3842.53	-0.111342	0.0902526	-1.23367	0.217326	0.519759
SLC25A34	78.613	-0.322255	0.164776	-1.95571	0.0504989	0.263474
TMEM82	0.423706	-0.102258	1.54371	-0.0662421	0.947185
FBLIM1	9.70612	-0.733499	0.320295	-2.29007	0.0220173	0.182204
SPEN	10338.1	-0.397534	0.106904	-3.71862	0.000200315	0.024172
ZBTB17	1805.74	-0.146043	0.0679488	-2.14931	0.0316098	0.214793
HSPB7	9.39789	-0.0939111	0.427482	-0.219684	0.826117	0.932825
CLCNKA	3.87837	0.162717	0.620769	0.262122	0.793227
CLCNKB	0.381126	0.310513	1.91674	0.162001	0.871305
FAM131C	0.282541	0.444283	2.22197	0.199949	0.84152
EPHA2	37.2412	-0.851623	0.273608	-3.11257	0.00185469	0.0625159
ARHGEF19	290.473	0.133313	0.130796	1.01925	0.308087	0.610764
FBXO42	2644.8	-0.141888	0.055632	-2.55047	0.0107576	0.135231
SZRD1	3866.35	-0.0325579	0.0538036	-0.605125	0.545096	0.78305
SPATA21	218.948	-0.0939228	0.0965786	-0.972502	0.330801	0.629099
NECAP2	5722.69	0.0143912	0.0581402	0.247525	0.804502	0.92227
NBPF1	1296.46	0.0310754	0.153338	0.202659	0.839401	0.93796
CROCC	1998.59	-0.074807	0.148764	-0.502855	0.615066	0.825366
MFAP2	3.71479	0.578333	0.498154	1.16095	0.245661
ATP13A2	2006.8	-0.0224185	0.0846139	-0.26495	0.791048	0.915113
SDHB	1479.52	-0.0664558	0.0788264	-0.843064	0.399192	0.68464
PADI2	7075.97	-0.672386	0.377702	-1.7802	0.0750427	0.316367
PADI3	0.379984	-1.18423	2.54364	-0.465568	0.641525
PADI4	2679.31	-0.434563	0.312214	-1.39188	0.163959	0.45382
RCC2	4145.39	-0.0139486	0.12271	-0.113672	0.909498	0.967475
ARHGEF10L	1503.24	-0.0577452	0.172015	-0.335698	0.737099	0.892663
IGSF21	0.220278	0.719065	3.21715	0.22351	0.823139
KLHDC7A	18.2468	-0.845521	0.768761	-1.09985	0.271398	0.576551
TAS1R2	0.216306	0.719073	2.68906	0.267407	0.789156
ALDH4A1	196.115	-0.185681	0.120425	-1.54189	0.123101	0.395645
IFFO2	2732.89	0.0523088	0.114229	0.457929	0.647004	0.844339
UBR4	17972.9	-0.119897	0.111057	-1.0796	0.280321	0.585695
EMC1	2382.69	-0.0232614	0.0706993	-0.329018	0.742142	0.894917
MRTO4	454.976	0.00517008	0.117279	0.0440837	0.964838	0.987509
AKR7A3	29.0932	0.759401	0.404754	1.8762	0.0606275	0.287907
AKR7A2	960.071	0.0828451	0.0861606	0.961519	0.336291	0.63359
CAPZB	18981.8	-0.200452	0.0691679	-2.89806	0.00375484	0.0859149
NBL1	193.906	-0.200137	0.23507	-0.851394	0.394551	0.681037
HTR6	168.133	-0.17136	0.186056	-0.921012	0.357044	0.651403
TMCO4	1370.72	0.094872	0.0995455	0.953052	0.340564	0.636846
RNF186	0.0989839	-0.24272	3.44864	-0.0703815	0.94389
OTUD3	836.819	0.0926921	0.0905428	1.02374	0.305959	0.608077
PLA2G2E	0.555297	-0.689837	1.41554	-0.48733	0.626025
PLA2G5	0.719717	-0.0603475	1.45144	-0.0415777	0.966835
PLA2G2D	19.4598	0.0503311	0.329467	0.152765	0.878583	0.954107
PLA2G2F	14.0465	-0.957774	0.378051	-2.53345	0.0112946	0.138497
PLA2G2C	48.8415	-0.543137	0.302813	-1.79364	0.0728711	0.312568
UBXN10	230.047	0.273943	0.262939	1.04185	0.297482	0.601276
VWA5B1	70.5758	-0.0896064	0.216863	-0.413193	0.679465	0.862506
CAMK2N1	67.6861	-0.0671856	0.283212	-0.237227	0.81248	0.926886
MUL1	1099.81	-0.11817	0.0764527	-1.54567	0.122185	0.394597
FAM43B	0.0295214	0.032072	3.44864	0.00929992	0.99258
CDA	2262.45	-0.854568	0.287572	-2.97166	0.00296191	0.076252
PINK1	3391.44	0.271694	0.284263	0.955784	0.339182	0.635687
DDOST	3589.37	0.0187979	0.0703499	0.267205	0.789311	0.914341
KIF17	10.6211	-0.250522	0.354375	-0.706939	0.479604	0.740928
SH2D5	6.36777	-0.218951	0.358791	-0.610247	0.541698	0.780299
HP1BP3	9727.45	-0.0459091	0.062898	-0.729898	0.465453	0.730939
EIF4G3	4068.37	-0.0805478	0.124178	-0.648648	0.516566	0.763222
ECE1	11230.6	-0.315662	0.214744	-1.46994	0.141577	0.422313
NBPF3	737.829	0.135057	0.127745	1.05724	0.290403	0.595249
ALPL	7567.25	-0.653995	0.503383	-1.2992	0.193875	0.492124
RAP1GAP	626.804	1.84713	0.817907	2.25836	0.0239232	0.189892
USP48	3697.38	-0.0484976	0.0567132	-0.855137	0.392475	0.679674
LDLRAD2	14.3097	-0.0256436	0.332705	-0.0770761	0.938563	0.977757
HSPG2	221.735	-0.0370448	0.290104	-0.127695	0.89839	0.963468
CELA3A	0.162667	-0.65491	3.44864	-0.189904	0.849384
CDC42	21353	-0.0494504	0.0651513	-0.759008	0.447848	0.719319
WNT4	1050.41	-0.227891	0.0922714	-2.46979	0.0135194	0.149339
ZBTB40	4525.32	0.000899814	0.0951042	0.00946135	0.992451	0.99789
EPHA8	0.214523	0.719065	3.23862	0.222028	0.824292
C1QA	211.304	0.309927	0.425692	0.728055	0.46658	0.73133
C1QC	55.3143	0.772862	0.667053	1.15862	0.24661	0.551005
C1QB	142.189	0.538587	0.52588	1.02416	0.305758	0.607993
EPHB2	164.885	-0.244755	0.374	-0.654423	0.512839	0.760496
KDM1A	1867.17	0.02466	0.0699694	0.35244	0.724508	0.886482
LUZP1	1612.31	-0.0273596	0.0654491	-0.418028	0.675927	0.860425
HTR1D	0.145531	0.444266	3.44864	0.128824	0.897497
HNRNPR	4238.37	0.0514716	0.0874287	0.588727	0.556044	0.791292
ZNF436	611.375	0.0277326	0.0789768	0.351149	0.725477	0.886799
TCEA3	316.293	-0.479855	0.222062	-2.16091	0.0307025	0.211828
ASAP3	75.8992	-0.677979	0.308329	-2.19888	0.0278864	0.203457
E2F2	6192.73	0.920285	0.383441	2.40007	0.0163919	0.160205
ID3	533.631	-0.0832609	0.175682	-0.473929	0.635551	0.83861
MDS2	143.913	-0.613025	0.289665	-2.11632	0.0343173	0.222124
RPL11	4615.95	0.501657	0.285543	1.75685	0.0789427	0.323999
PITHD1	6561.79	1.36766	0.482901	2.83217	0.00462333	0.0921966
LYPLA2	2024.22	-0.151828	0.0647196	-2.34593	0.0189798	0.172073
GALE	364.174	-0.0240543	0.0846828	-0.284052	0.776371	0.910099
HMGCL	1160.95	-0.0233797	0.0673251	-0.347266	0.728391	0.888307
FUCA1	782.622	0.022426	0.137776	0.162772	0.870698	0.950652
CNR2	1067.96	-0.415957	0.221786	-1.87549	0.060725	0.287907
PNRC2	2692.16	0.049999	0.125031	0.399893	0.689235	0.867469
SRSF10	4363.47	0.167847	0.106113	1.58177	0.113701	0.38125
MYOM3	0.968483	1.32325	1.57449	0.84043	0.400667
IL22RA1	7.15235	0.534012	0.811244	0.658263	0.510369	0.75893
IFNLR1	592.933	0.281954	0.201569	1.3988	0.161874	0.451018
GRHL3	17.4221	-0.447134	0.273762	-1.6333	0.102407	0.365273
STPG1	374.051	-0.0785023	0.1236	-0.635133	0.525341	0.769354
NIPAL3	3750.15	-0.0554958	0.108603	-0.510997	0.609353	0.822549
RCAN3	4093.67	-0.0999215	0.151835	-0.658092	0.510479	0.758937
NCMAP	1.65423	-0.732012	0.964272	-0.759135	0.447772
SRRM1	5313.97	-0.0880303	0.0923316	-0.953414	0.34038	0.636791
CLIC4	1262.56	0.337328	0.205814	1.63899	0.101214	0.363069
RUNX3	11793.8	0.0606608	0.134488	0.451052	0.651952	0.847176
SYF2	990.116	-0.300333	0.0917519	-3.27332	0.00106294	0.050347
RHD	1388.46	0.0825243	0.208441	0.395913	0.692169	0.868731
TMEM50A	3734.21	-0.110734	0.112779	-0.981869	0.326164	0.62541
RHCE	277.673	0.487355	0.380694	1.28017	0.200484	0.500829
LDLRAP1	7350.1	-0.307486	0.139752	-2.20023	0.0277906	0.203457
MAN1C1	2239.44	-0.388652	0.157854	-2.4621	0.0138126	0.150318
MTFR1L	1107.61	-0.166071	0.111204	-1.49339	0.135335	0.412521
AUNIP	56.8257	-0.255445	0.140238	-1.82151	0.0685301	0.305259
PAQR7	427.503	-0.393263	0.135632	-2.89949	0.00373773	0.0859149
STMN1	597.559	0.0644249	0.190881	0.337513	0.73573	0.892158
PAFAH2	1525.18	-0.046647	0.110131	-0.423559	0.671887	0.858608
EXTL1	20.946	-0.1591	0.342199	-0.464934	0.641979	0.841438
SLC30A2	6.92882	0.371916	0.421816	0.881702	0.377938	0.668029
TRIM63	0.411403	-0.69111	2.20057	-0.31406	0.753476
PDIK1L	495.579	0.0717684	0.167274	0.429047	0.667889	0.855986
FAM110D	0.338888	0.708949	2.23587	0.317079	0.751183
CNKSR1	88.9322	0.0309864	0.21931	0.141291	0.88764	0.958536
CATSPER4	0.491814	1.22548	1.71359	0.715153	0.474515
CEP85	1155.51	-0.0332927	0.0841449	-0.395659	0.692357	0.868731
SH3BGRL3	17780.9	0.0468201	0.165242	0.283342	0.776915	0.910099
UBXN11	4063.49	0.112682	0.137412	0.820033	0.412197	0.694374
CD52	3715.79	0.438067	0.264265	1.65768	0.0973813	0.356638
ZNF683	702.608	0.0204019	0.354246	0.0575924	0.954073	0.983663
LIN28A	11.4906	-0.0753485	0.34757	-0.216787	0.828375	0.933919
DHDDS	2516.27	-0.0714044	0.0484353	-1.47422	0.140422	0.420337
HMGN2	4981.82	-0.0701683	0.0650195	-1.07919	0.280504	0.58574
RPS6KA1	12639	-0.293782	0.131954	-2.22639	0.025988	0.198897
ARID1A	15097.8	-0.32963	0.14083	-2.34063	0.0192515	0.172642
PIGV	1181.4	0.0140591	0.0630135	0.223113	0.823448	0.931801
ZDHHC18	15255.4	-0.469265	0.221033	-2.12306	0.0337488	0.220241
SFN	29.9695	-0.349788	0.234615	-1.4909	0.135987	0.413815
GPN2	1714.01	-0.00264832	0.0576848	-0.0459102	0.963382	0.98682
GPATCH3	631.352	-0.0210164	0.0611372	-0.343759	0.731028	0.88975
NUDC	1159.04	-0.117555	0.0905877	-1.2977	0.194392	0.492918
NR0B2	7.49558	0.0375395	0.409428	0.0916875	0.926946	0.973406
TRNP1	66.0865	-0.305776	0.375387	-0.814562	0.415323	0.69651
SLC9A1	2436.46	-0.41781	0.159486	-2.61974	0.00879979	0.12407
WDTC1	9773.51	-0.159946	0.173383	-0.9225	0.356268	0.651166
TMEM222	2128.88	-0.0622245	0.0631862	-0.984779	0.324733	0.623897
SYTL1	6473.94	-0.237617	0.0908605	-2.61518	0.00891797	0.124463
MAP3K6	449.127	-0.315817	0.111184	-2.84049	0.00450436	0.0911869
FCN3	1.78371	-0.493197	0.78374	-0.629286	0.529162
CD164L2	1.33507	-1.03408	0.974932	-1.06067	0.28884
GPR3	14.2799	0.15445	0.25519	0.605237	0.545022	0.78305
WASF2	24982.8	0.107399	0.198314	0.541563	0.58812	0.808979
AHDC1	1509.56	-0.167122	0.123041	-1.35826	0.174381	0.467445
FGR	19115.4	-0.297416	0.161643	-1.83996	0.0657739	0.298661
IFI6	2504.61	-0.58801	0.479943	-1.22517	0.220513	0.523866
FAM76A	649.056	0.107594	0.0880033	1.22261	0.221477	0.525189
STX12	1610.32	-0.0257634	0.0808706	-0.318576	0.750048	0.897498
PPP1R8	1047.17	-0.038658	0.0733679	-0.526906	0.598259	0.815753
THEMIS2	18950.3	-0.390639	0.18631	-2.09671	0.0360194	0.226996
RPA2	2322.52	-0.116035	0.100125	-1.1589	0.246496	0.551005
SMPDL3B	52.0615	-0.57695	0.208319	-2.76955	0.00561334	0.100214
XKR8	3113.03	-0.584434	0.185921	-3.14346	0.00166965	0.0606837
EYA3	2708.26	-0.10404	0.100635	-1.03384	0.301212	0.604329
PTAFR	11555.8	-0.464978	0.237908	-1.95444	0.0506487	0.264066
DNAJC8	1112.3	0.00557499	0.0835223	0.0667486	0.946782	0.981241
SESN2	1071.52	-0.0944285	0.129523	-0.729046	0.465974	0.73124
MED18	568.437	-0.11503	0.0554384	-2.07491	0.0379945	0.231417
PHACTR4	1700.17	-0.0341229	0.105069	-0.324766	0.745358	0.895344
RCC1	729.109	0.0400276	0.0849996	0.470915	0.637702	0.839115
TRNAU1AP	994.278	0.0330426	0.071021	0.46525	0.641752	0.841438
TAF12	882.544	-0.239711	0.0937663	-2.55648	0.0105738	0.134169
RAB42	123.48	-0.538057	0.154144	-3.49061	0.000481912	0.0366086
GMEB1	1399.68	-0.0898906	0.0826006	-1.08826	0.276482	0.58131
YTHDF2	2765.54	0.0161759	0.0712566	0.227009	0.820417	0.930302
OPRD1	11.1457	0.532621	0.391534	1.36034	0.173721	0.466641
EPB41	61492.4	0.606436	0.343076	1.76764	0.0771211	0.320259
TMEM200B	142.491	-0.251528	0.0891694	-2.82079	0.00479057	0.0936517
SRSF4	4975.2	-0.0308748	0.0660826	-0.467215	0.640346	0.840838
MECR	444.592	0.0128031	0.095009	0.134756	0.892805	0.960819
PTPRU	15.638	-0.373875	0.490318	-0.762516	0.445752	0.717173
MATN1	36.6988	0.0821777	0.157392	0.522121	0.601586	0.817647
LAPTM5	35018.2	-0.280552	0.129844	-2.16069	0.0307196	0.211828
SDC3	153.146	-0.019327	0.412447	-0.0468593	0.962625	0.98682
PUM1	5672.25	-0.0866947	0.0909025	-0.953711	0.34023	0.636791
NKAIN1	0.375224	1.38448	2.21386	0.625367	0.53173
SNRNP40	1467.9	0.0803633	0.0735506	1.09263	0.274558	0.5798
ZCCHC17	422.926	0.111088	0.0952625	1.16613	0.243563	0.548635
FABP3	243.7	0.0944736	0.105944	0.891728	0.372539	0.663952
SERINC2	132.757	-0.741695	0.319341	-2.32258	0.0202018	0.176673
TINAGL1	3.41241	-0.242199	0.622269	-0.389219	0.697114
HCRTR1	159.357	0.0463309	0.14789	0.313279	0.754069	0.899323
PEF1	1530.07	0.0124527	0.0640246	0.194499	0.845785	0.940106
COL16A1	11.7699	-0.101835	0.264009	-0.385726	0.699699	0.872903
SPOCD1	160.683	0.732108	0.426572	1.71626	0.0861147	0.337388
PTP4A2	8825.94	0.131879	0.0886073	1.48835	0.136659	0.414505
KHDRBS1	4974.85	-0.0275957	0.0815869	-0.338237	0.735185	0.892036
TMEM39B	681.066	-0.0288988	0.075779	-0.381356	0.702939	0.875446
KPNA6	4558.5	0.0196034	0.0919207	0.213264	0.831121	0.935252
TXLNA	3049.94	-0.0481517	0.0765811	-0.628768	0.529501	0.772649
CCDC28B	491.425	-0.172672	0.102796	-1.67975	0.0930065	0.34921
IQCC	249.054	-0.259972	0.115771	-2.24558	0.0247311	0.192779
DCDC2B	287.249	-0.382345	0.102967	-3.71328	0.00020459	0.024172
TMEM234	673.052	-0.238145	0.0965128	-2.4675	0.0136062	0.149443
EIF3I	2073.15	0.0767559	0.0727806	1.05462	0.291599	0.596195
FAM167B	17.7104	0.241592	0.397465	0.607833	0.543298	0.781501
LCK	8210.71	0.0734738	0.112675	0.652086	0.514346	0.761484
HDAC1	3883.49	-0.0576357	0.0666215	-0.865122	0.386972	0.675891
MARCKSL1	2034.24	-0.426624	0.152354	-2.80022	0.00510682	0.0962527
TSSK3	60.6157	-0.24358	0.14873	-1.63773	0.101478	0.363347
FAM229A	778.483	-0.196889	0.10676	-1.84422	0.0651511	0.296577
BSDC1	5280.61	-0.118156	0.0714552	-1.65356	0.0982166	0.358285
RP1-27O5.3	0.105948	0.306868	3.44864	0.0889824	0.929096
ZBTB8B	1.26087	-0.770428	0.785787	-0.980455	0.326862
ZBTB8A	39.4173	0.100893	0.189548	0.53228	0.594532	0.813015
ZBTB8OS	656.834	-0.0417965	0.0774246	-0.539835	0.589311	0.809546
RBBP4	4438.64	0.0546194	0.052539	1.0396	0.298526	0.601702
SYNC	14.1112	0.200551	0.331389	0.605183	0.545057	0.78305
KIAA1522	226.62	0.0156904	0.154354	0.101652	0.919033	0.97048
S100PBP	3070.19	0.0195159	0.0872406	0.223702	0.822989	0.931761
FNDC5	215.443	-0.18355	0.115179	-1.59361	0.111023	0.377824
HPCA	6.89249	-0.05461	0.346341	-0.157677	0.874711	0.952307
TMEM54	2.1992	0.509992	0.67529	0.755219	0.450118
RNF19B	6472.37	-0.396745	0.195343	-2.03102	0.042253	0.244546
AK2	4197.46	0.00344301	0.0543873	0.0633054	0.949523	0.981836
TRIM62	1805.38	-0.181912	0.0786763	-2.31215	0.0207691	0.178758
ZNF362	1415.68	-0.261511	0.0994034	-2.63081	0.00851816	0.121518
A3GALT2	28.5332	-0.160779	0.255144	-0.630151	0.528596	0.772273
PHC2	8729.35	-0.424708	0.239265	-1.77505	0.0758892	0.317915
ZSCAN20	321.934	0.0303065	0.0922777	0.328427	0.742589	0.894984
CSMD2	0.828943	2.51475	1.4705	1.71013	0.0872426
SMIM12	2199.34	-0.00979759	0.0558022	-0.175577	0.860626	0.94573
GJB5	9.48018	-0.299206	0.36266	-0.825032	0.409354	0.691876
GJB4	4.51876	-0.517522	0.563789	-0.917935	0.358653
GJB3	30.8668	-0.463402	0.211291	-2.19319	0.0282934	0.204637
GJA4	64.4665	-0.119547	0.16802	-0.711507	0.47677	0.73917
DLGAP3	122.509	0.112416	0.200485	0.560723	0.574986	0.801872
ZMYM6	917.322	0.0666445	0.0876993	0.75992	0.447302	0.718838
ZMYM1	671.154	0.174861	0.120773	1.44785	0.147659	0.431426
SFPQ	13260.5	0.0236979	0.0416204	0.569382	0.569097	0.79883
ZMYM4	1768.38	0.087649	0.0626827	1.3983	0.162024	0.451233
KIAA0319L	5153.57	-0.249263	0.119669	-2.08294	0.0372564	0.230079
NCDN	1307.37	-0.0963267	0.0827071	-1.16467	0.244151	0.548766
TFAP2E	361.775	0.0796972	0.115249	0.69152	0.489239	0.746502
PSMB2	1786.99	0.0490473	0.0805041	0.609253	0.542357	0.780705
C1orf216	364.941	0.166389	0.122099	1.36274	0.172966	0.465432
CLSPN	117.784	0.134289	0.293732	0.457182	0.64754	0.844774
AGO4	7761.11	-0.354698	0.165698	-2.14063	0.0323041	0.216066
AGO1	5241.17	-0.218564	0.0995789	-2.19489	0.0281717	0.204161
AGO3	4846.09	-0.016348	0.0573867	-0.284874	0.775741	0.909899
TEKT2	10.0262	0.309314	0.470282	0.657721	0.510718	0.759059
COL8A2	166.384	-0.0134779	0.208281	-0.0647104	0.948405	0.981646
TRAPPC3	1256.67	-0.0528347	0.057093	-0.925413	0.354751	0.649655
MAP7D1	8526.59	-0.356131	0.135064	-2.63676	0.00837024	0.120834
THRAP3	7075.16	-0.142048	0.117876	-1.20506	0.22818	0.531941
SH3D21	329.082	-0.2061	0.200064	-1.03017	0.302931	0.60608
STK40	11435	-0.403361	0.182205	-2.21377	0.0268443	0.201492
LSM10	1370.44	-0.0101486	0.104787	-0.0968501	0.922845	0.972009
OSCP1	115.678	-0.357656	0.274689	-1.30204	0.192903	0.491007
MRPS15	619.139	0.180524	0.0933382	1.93408	0.0531028	0.27063
CSF3R	105030	-0.646893	0.264581	-2.44498	0.0144862	0.15233
GRIK3	6.90085	1.22376	0.774627	1.57981	0.11415	0.381428
ZC3H12A	2163.91	0.000497285	0.0932286	0.00533404	0.995744	0.999053
MEAF6	1855.95	-0.034111	0.0603825	-0.564915	0.572132	0.800711
SNIP1	1213.13	-0.154151	0.0641798	-2.40186	0.0163121	0.159856
DNALI1	61.4685	0.182349	0.158596	1.14977	0.250238	0.554237
GNL2	879.298	0.0336165	0.10016	0.335627	0.737152	0.892663
RSPO1	0.294522	-1.16029	2.56226	-0.452839	0.650665
C1orf109	452.549	0.0523987	0.102839	0.509523	0.610386	0.823013
CDCA8	103.56	0.109636	0.230755	0.475121	0.634701	0.838057
EPHA10	6.56787	-0.275304	0.56854	-0.48423	0.628223	0.834092
MANEAL	146.274	0.160498	0.146402	1.09628	0.272955	0.577715
YRDC	363.511	0.0793131	0.0951972	0.833145	0.404763	0.688917
C1orf122	354.952	0.170536	0.0955415	1.78494	0.0742705	0.315097
MTF1	3099.67	-0.215368	0.139439	-1.54453	0.12246	0.395133
INPP5B	2183.64	-0.154839	0.0994598	-1.5568	0.119517	0.389522
SF3A3	2033.88	-0.107657	0.0580641	-1.85411	0.0637236	0.293303
FHL3	1734.44	-0.592677	0.255447	-2.32016	0.0203324	0.177209
POU3F1	7.50981	0.366324	0.431653	0.848655	0.396073	0.682093
RRAGC	612.859	-0.23014	0.10668	-2.15728	0.0309836	0.212801
MYCBP	590.1	-0.0374111	0.097952	-0.381933	0.702511	0.87521
GJA9	11.5786	-0.310437	0.43858	-0.707823	0.479055	0.740542
RHBDL2	48.4646	-0.112169	0.372276	-0.301305	0.763182	0.90352
AKIRIN1	3337.55	-0.0895811	0.0811676	-1.10366	0.269742	0.574948
NDUFS5	296.42	-0.0434271	0.180416	-0.240705	0.809784	0.925335
MACF1	36432.3	0.0686623	0.097769	0.702291	0.482498	0.743179
BMP8A	352.754	-0.0292903	0.125118	-0.2341	0.814907	0.927455
PABPC4	4143.2	0.0221639	0.0653466	0.339175	0.734478	0.891758
HEYL	9.30229	-0.702365	0.348269	-2.01673	0.0437236	0.2472
NT5C1A	10.4593	-0.292095	0.507837	-0.575175	0.565173	0.796521
HPCAL4	421.432	-0.244067	0.270272	-0.903043	0.366503	0.659069
PPIE	1807.07	0.10764	0.113742	0.946357	0.343966	0.639715
BMP8B	435.272	0.116561	0.135513	0.860142	0.389711	0.677762
OXCT2	15.9494	0.252895	0.339315	0.74531	0.456084	0.724761
TRIT1	660.365	0.131912	0.0851038	1.55001	0.121139	0.392697
MYCL	1007.45	0.17854	0.161756	1.10376	0.269697	0.574945
MFSD2A	202.752	-0.00969116	0.165457	-0.0585722	0.953293	0.983377
CAP1	21314.2	-0.271025	0.125658	-2.15684	0.0310179	0.212815
PPT1	5594.14	-0.359716	0.179025	-2.00931	0.0445047	0.248959
RLF	2170.82	0.181946	0.151358	1.20209	0.229328	0.533082
TMCO2	8.41211	0.277926	0.437764	0.634876	0.525509	0.769522
ZMPSTE24	1317.26	-0.0585879	0.115315	-0.50807	0.611404	0.823437
COL9A2	326.308	-0.714188	0.169921	-4.20307	2.63316e-05	0.00974388
SMAP2	21563.7	-0.488253	0.203686	-2.39709	0.0165259	0.160375
ZFP69B	120.859	0.108461	0.126673	0.856223	0.391875	0.679487
ZFP69	387.371	0.141215	0.0998306	1.41455	0.157201	0.444987
EXO5	193.871	0.131752	0.129891	1.01433	0.310425	0.612653
ZNF684	121.993	0.118262	0.141169	0.837735	0.402179	0.686756
RIMS3	298.954	-0.0396793	0.125825	-0.315354	0.752493	0.898804
NFYC	3489.54	-0.242228	0.0867732	-2.7915	0.00524638	0.0969911
KCNQ4	35.6914	0.456477	0.223682	2.04074	0.0412768	0.241437
CITED4	198.153	-0.0909639	0.195075	-0.466302	0.640999	0.841057
CTPS1	1302.51	0.154601	0.0957289	1.61499	0.106312	0.37031
SLFNL1	410.489	-0.00438199	0.10631	-0.041219	0.967121	0.988119
SCMH1	1179.24	0.0628993	0.0926215	0.6791	0.497075	0.751027
FOXO6	20.4864	0.445966	0.46156	0.966214	0.333937	0.631535
EDN2	0.393354	1.46123	1.93419	0.755474	0.449965
HIVEP3	2971.04	0.1446	0.168548	0.857917	0.390938	0.678678
GUCA2B	0.0725821	0.16947	3.44864	0.0491411	0.960807
GUCA2A	0.176101	0.581665	3.36453	0.172881	0.862745
FOXJ3	3706.59	-0.0639565	0.0632291	-1.0115	0.311775	0.613514
RIMKLA	43.5978	-0.85638	0.233264	-3.6713	0.000241323	0.0258886
ZMYND12	20.59	0.103403	0.20243	0.510808	0.609485	0.822562
PPCS	1485.37	0.0433438	0.0881956	0.491451	0.623108	0.830826
CCDC30	651.941	-0.214191	0.0972845	-2.2017	0.0276864	0.203457
PPIH	822.398	0.0532153	0.0962891	0.552662	0.580495	0.804941
YBX1	19761.1	0.46969	0.24121	1.94722	0.0515079	0.266532
CLDN19	4.38575	0.86738	0.489439	1.77219	0.0763626
C1orf50	402.036	-0.0504195	0.0732435	-0.688382	0.491213	0.747752
ERMAP	930.391	0.248101	0.20003	1.24032	0.214856	0.517469
ZNF691	466.094	0.0042098	0.0879347	0.0478741	0.961817	0.986614
SLC2A1	6292.03	0.590927	0.243135	2.43045	0.0150803	0.155016
FAM183A	1.71023	-0.0765031	1.00995	-0.0757493	0.939619
EBNA1BP2	312.059	0.0257519	0.0818748	0.314528	0.75312	0.899065
TMEM125	1.70061	0.410301	0.793955	0.516781	0.605309
C1orf210	0.675128	-0.686996	1.41114	-0.486839	0.626373
TIE1	39.9036	0.132484	0.242721	0.54583	0.585183	0.807699
MPL	367.412	-0.0818561	0.299257	-0.273532	0.784445	0.913295
CDC20	181.891	0.162233	0.242938	0.667793	0.504266	0.755435
ELOVL1	2185.93	-0.10298	0.0861662	-1.19513	0.232035	0.535328
MED8	879.35	-0.109932	0.0677937	-1.62157	0.104896	0.368407
SZT2	8404.98	-0.160528	0.087995	-1.82428	0.0681096	0.304482
PTPRF	144.413	0.507993	0.402945	1.2607	0.207416	0.508764
KDM4A	1133.31	-0.121686	0.0803144	-1.51513	0.12974	0.404674
ST3GAL3	1070.19	-0.0571969	0.120924	-0.472999	0.636214	0.838778
ARTN	27.3251	-0.011562	0.203605	-0.0567862	0.954716	0.984045
IPO13	1261.63	0.0204782	0.0690973	0.296368	0.766949	0.905193
DPH2	671.361	0.0965562	0.124944	0.772798	0.439642	0.713704
ATP6V0B	6152.11	-0.160527	0.152467	-1.05286	0.292403	0.597167
B4GALT2	174.451	0.333188	0.178659	1.86494	0.0621899	0.290344
CCDC24	135.049	-0.19933	0.131693	-1.5136	0.130128	0.405434
SLC6A9	1216.43	1.48168	0.515203	2.87592	0.00402858	0.08768
DMAP1	1892.73	-0.0239999	0.0736334	-0.325937	0.744472	0.895021
ERI3	1022.07	0.0103155	0.0782912	0.131758	0.895176	0.961959
RNF220	2852.94	-0.0744193	0.0568675	-1.30864	0.190655	0.487408
TMEM53	275.686	0.0853993	0.0897458	0.951569	0.341316	0.637012
KIF2C	157.632	0.282947	0.187936	1.50555	0.132182	0.407933
RPS8	12410.1	0.185521	0.212953	0.871182	0.383655	0.672804
BEST4	58.4479	0.180395	0.204967	0.880118	0.378795	0.668654
PLK3	1683.65	-0.287639	0.135369	-2.12485	0.0335995	0.220241
BTBD19	319.891	-0.449136	0.174216	-2.57804	0.0099363	0.130924
PTCH2	125.15	0.0802865	0.146638	0.547517	0.584024	0.807459
EIF2B3	545.81	0.0555653	0.0985271	0.56396	0.572782	0.8008
HECTD3	2244.29	0.161109	0.118461	1.36002	0.173822	0.466674
UROD	963.253	0.328706	0.153927	2.13547	0.0327225	0.217846
ZSWIM5	175.909	0.27917	0.170956	1.63299	0.10247	0.365364
HPDL	71.8806	0.0883356	0.188308	0.469101	0.638998	0.839981
MUTYH	147.33	-0.0962365	0.110874	-0.867984	0.385403	0.674642
TOE1	496.75	0.0353617	0.0707951	0.499493	0.617432	0.827391
TESK2	554.338	-0.0558069	0.132953	-0.419749	0.674669	0.859863
MMACHC	381.92	-0.0654365	0.0900301	-0.726828	0.467331	0.731795
PRDX1	1307.98	0.166299	0.119104	1.39625	0.162639	0.451924
AKR1A1	1356.17	0.158245	0.0699136	2.26343	0.023609	0.189055
NASP	1998.45	0.0461435	0.0680991	0.677593	0.49803	0.751608
CCDC17	641.037	-0.261894	0.119042	-2.20002	0.0278058	0.203457
GPBP1L1	6720.52	-0.0318456	0.0593247	-0.536802	0.591404	0.811264
TMEM69	651.994	0.0413494	0.0691632	0.597852	0.549938	0.786696
IPP	540.039	-0.0595381	0.0908981	-0.654998	0.512469	0.760258
MAST2	986.861	0.0339042	0.101279	0.33476	0.737806	0.892858
PIK3R3	232.725	0.171295	0.180475	0.949134	0.342552	0.638169
TSPAN1	24.7982	0.0214001	0.229482	0.0932539	0.925702	0.97296
POMGNT1	984.812	0.0256253	0.0846111	0.30286	0.761997	0.903146
LURAP1	4.66976	0.375129	0.525209	0.714247	0.475074
RAD54L	65.4843	0.192081	0.221483	0.867249	0.385805	0.675101
LRRC41	2333.89	0.0231665	0.0611415	0.378899	0.704763	0.876809
UQCRH	650.978	0.260196	0.190995	1.36232	0.173097	0.465509
NSUN4	1232.97	-0.0135667	0.0932536	-0.145482	0.884331	0.956598
FAAH	373.282	-0.268887	0.175556	-1.53163	0.125613	0.399088
DMBX1	0.245958	-0.242712	2.6445	-0.0917798	0.926873
KNCN	4.10271	2.5631	1.00296	2.55553	0.0106025
MKNK1	4643.99	-0.218854	0.134131	-1.63165	0.102754	0.365521
MOB3C	2704.18	0.0182041	0.091357	0.199263	0.842057	0.938746
ATPAF1	1068.23	0.118032	0.0645745	1.82784	0.0675733	0.30341
EFCAB14	8663.56	0.0143865	0.057298	0.251082	0.801751	0.920952
TEX38	67.89	-0.133654	0.151721	-0.880921	0.37836	0.668237
CYP4B1	3.93599	-0.247039	0.94307	-0.261952	0.793358
CYP4A11	0.154506	-1.2045	3.44562	-0.349573	0.726659
CYP4X1	0.216818	0.719065	3.2288	0.222704	0.823766
CYP4Z1	0.0638173	0.16947	3.44864	0.0491411	0.960807
CYP4A22	0.4303	0.429646	1.91541	0.22431	0.822516
PDZK1IP1	6423.69	0.631583	0.453577	1.39245	0.163786	0.453558
TAL1	2482.52	0.557432	0.358408	1.5553	0.119875	0.390092
STIL	1209.28	0.603571	0.25654	2.35274	0.0186356	0.170521
CMPK1	2728.84	0.227981	0.105245	2.1662	0.0302962	0.210828
FOXE3	9.44584	0.399734	0.539345	0.741148	0.458604	0.725814
FOXD2	93.1015	0.131403	0.201662	0.6516	0.514659	0.761606
SLC5A9	129.601	-0.869159	0.244808	-3.55036	0.0003847	0.0329932
SPATA6	342.98	-0.231886	0.161298	-1.43762	0.150541	0.435778
AGBL4	5.92816	0.572257	0.592658	0.965576	0.334256	0.631739
BEND5	111.234	-0.0196562	0.231868	-0.0847732	0.932442	0.975658
ELAVL4	6.90151	-0.12702	0.489833	-0.259313	0.795394	0.917687
DMRTA2	0.83976	1.08411	1.5272	0.709866	0.477787
FAF1	2074.5	0.11849	0.0828985	1.42934	0.152906	0.438682
CDKN2C	188.2	0.596419	0.225289	2.64735	0.00811253	0.119011
C1orf185	0.0712604	0.16947	3.44864	0.0491411	0.960807
RNF11	9531.68	0.94433	0.30041	3.14347	0.00166959	0.0606837
TTC39A	122.917	0.272076	0.200837	1.35471	0.175509	0.468909
EPS15	6006.12	0.0737023	0.0767287	0.960557	0.336775	0.633988
OSBPL9	2825.09	-0.0820411	0.0662608	-1.23815	0.215659	0.518031
RAB3B	3.92746	0.254404	0.576723	0.44112	0.659126
TXNDC12	272.576	-0.162823	0.10587	-1.53796	0.124059	0.39628
KTI12	137.748	0.0648893	0.135962	0.477261	0.633176	0.837265
BTF3L4	1202.79	0.0957246	0.103124	0.928249	0.353278	0.648482
ZFYVE9	416.971	-0.2847	0.155179	-1.83466	0.0665566	0.300832
CC2D1B	3359.14	-0.173546	0.0839847	-2.0664	0.0387908	0.233272
ORC1	99.504	0.283006	0.238323	1.18749	0.235035	0.537912
PRPF38A	2337.47	-0.0072333	0.0581854	-0.124315	0.901066	0.964411
GPX7	607.643	0.26616	0.154895	1.71832	0.0857376	0.336734
COA7	577.727	-0.0209478	0.13139	-0.159433	0.873328	0.951945
ZYG11B	2454.04	-0.187161	0.099329	-1.88425	0.0595307	0.285545
ZYG11A	30.6727	0.249786	0.226133	1.10459	0.269335	0.574587
ECHDC2	2621.42	-0.0149109	0.117349	-0.127065	0.898889	0.963693
SCP2	1671.44	0.0751898	0.093206	0.806705	0.419836	0.699079
PODN	77.2341	1.29788	0.397887	3.26194	0.00110654	0.0519037
SLC1A7	265.539	0.43841	0.427122	1.02643	0.30469	0.607118
CPT2	993.252	-0.0239551	0.0685731	-0.349336	0.726837	0.887235
MAGOH	312.729	0.0130956	0.113849	0.115026	0.908425	0.96679
LRP8	1029.1	0.145044	0.104893	1.38278	0.166731	0.457343
GLIS1	14.2031	0.942781	0.562312	1.67661	0.0936178	0.349986
NDC1	799.754	0.127849	0.0856043	1.49349	0.135309	0.412521
YIPF1	1218.65	-0.141505	0.114373	-1.23722	0.216005	0.518417
DIO1	160.463	0.0694116	0.121592	0.570854	0.568098	0.798509
HSPB11	519.438	0.12137	0.0948972	1.27896	0.20091	0.501203
LRRC42	269.094	0.0260789	0.0986732	0.264296	0.791552	0.915494
LDLRAD1	0.975859	-2.19617	1.48657	-1.47734	0.139585
TMEM59	4057.09	0.00667968	0.129777	0.0514704	0.958951	0.985607
TCEANC2	1658.45	-0.174405	0.0698426	-2.49711	0.0125209	0.144489
CDCP2	1.77491	-0.363874	0.660157	-0.551192	0.581502
RP11-446E24.4	3.12925	1.02423	0.656812	1.5594	0.118902
CYB5RL	499.749	0.0522793	0.0975449	0.535951	0.591992	0.811763
MRPL37	1173.79	0.141937	0.0612884	2.31589	0.0205641	0.177408
SSBP3	4567.19	0.213885	0.172926	1.23686	0.21614	0.518417
SSBP3-AS1	567.706	0.0806342	0.150367	0.536248	0.591787	0.811559
ACOT11	155.675	-0.879879	0.265831	-3.30992	0.000933233	0.0489521
FAM151A	16.6183	-0.825069	0.330128	-2.49924	0.0124459	0.144428
MROH7-TTC4	0.401754	-2.59495	2.025	-1.28146	0.200033
MROH7	12.081	-1.20429	0.327358	-3.6788	0.000234332	0.0256683
TTC4	95.8103	0.0403521	0.115599	0.34907	0.727037	0.887308
PARS2	235.86	0.0506527	0.0862279	0.587428	0.556916	0.791943
TTC22	1418.92	0.0531707	0.115747	0.459369	0.645969	0.843865
DHCR24	510.076	0.0365206	0.211687	0.172522	0.863027	0.946913
TMEM61	0.136863	-0.65491	3.44864	-0.189904	0.849384
BSND	66.2176	0.953471	0.746085	1.27797	0.201262	0.501821
PCSK9	9.34429	0.301005	0.388438	0.774911	0.438392	0.713075
USP24	8656.55	0.115672	0.0881046	1.31289	0.189219	0.485835
C8B	0.467292	-0.303855	2.22996	-0.136261	0.891615
DAB1	48.6517	-0.278361	0.23352	-1.19202	0.233252	0.536082
OMA1	919.741	0.149902	0.0704208	2.12866	0.0332825	0.219965
TACSTD2	46.5856	-1.58118	0.69817	-2.26475	0.0235277	0.188821
MYSM1	3681.71	0.171032	0.0836563	2.04446	0.0409082	0.240537
JUN	666.611	-0.0661151	0.144052	-0.458966	0.646258	0.844159
FGGY	567.056	-0.0932796	0.161326	-0.578204	0.563126	0.79543
HOOK1	240.369	0.216062	0.182868	1.18152	0.237396	0.54084
CYP2J2	31.8599	-0.117399	0.294306	-0.3989	0.689967	0.867531
C1orf87	1.65568	-0.277637	1.60342	-0.173153	0.862531
NFIA	2014.54	0.21852	0.121324	1.80112	0.0716842	0.310953
TM2D1	1364.52	0.00556118	0.0641385	0.0867058	0.930905	0.975036
L1TD1	40.2339	-0.445143	0.347202	-1.28209	0.199811	0.50018
KANK4	1.37739	-1.88024	1.10443	-1.70245	0.0886713
USP1	1292.63	0.00318414	0.136105	0.0233947	0.981335	0.993057
DOCK7	658.987	0.0357814	0.124795	0.286721	0.774326	0.909438
ANGPTL3	34.393	0.144711	0.333209	0.434294	0.664075	0.853819
ATG4C	403.7	0.215946	0.142957	1.51057	0.130899	0.406038
ALG6	868.46	0.149563	0.097705	1.53076	0.125829	0.399301
ITGB3BP	424.599	0.232975	0.154914	1.5039	0.132607	0.408509
EFCAB7	231.03	0.395315	0.152691	2.589	0.00962563	0.128664
DLEU2L	80.5372	0.279808	0.177481	1.57655	0.114899	0.382058
PGM1	869.068	-0.0218586	0.11398	-0.191776	0.847918	0.940732
ROR1	13.859	0.0932721	0.461055	0.202301	0.839681	0.938045
UBE2U	0.142964	-1.67083	3.4417	-0.485466	0.627346
CACHD1	163.23	-0.34057	0.378816	-0.899037	0.368633	0.66134
RAVER2	349.815	-0.00309822	0.108116	-0.0286564	0.977139	0.991936
JAK1	20553.3	-0.213701	0.11898	-1.79611	0.0724773	0.312366
AK4	48.2997	0.444407	0.233669	1.90187	0.0571885	0.280504
DNAJC6	596.356	1.13076	0.309361	3.65516	0.000257023	0.0266743
LEPR	526.468	0.860415	0.317455	2.71035	0.00672114	0.109004
LEPROT	2795.03	0.183388	0.134335	1.36515	0.172205	0.46488
PDE4B	3997.76	-0.058736	0.155948	-0.376638	0.706443	0.877319
SGIP1	63.8841	1.76142	0.704796	2.4992	0.0124475	0.144428
MIER1	3801.94	-0.0621815	0.13024	-0.477437	0.633051	0.837265
SLC35D1	1723.08	-0.075336	0.0969864	-0.776768	0.437295	0.712073
C1orf141	0.951733	-0.68041	1.33568	-0.50941	0.610465
IL23R	84.9747	-0.242013	0.304855	-0.793863	0.427275	0.704206
IL12RB2	479.861	-0.187031	0.226025	-0.827479	0.407965	0.690777
SERBP1	5385.09	0.0798498	0.0693834	1.15085	0.249794	0.553681
GADD45A	311.58	0.335154	0.260577	1.2862	0.198373	0.498563
GNG12	3.61487	-0.468029	0.819932	-0.570815	0.568125
DIRAS3	1.12022	-0.702833	1.23552	-0.568855	0.569455
WLS	1880.38	-0.298838	0.35553	-0.840541	0.400605	0.685795
DEPDC1	14.675	1.50645	0.469832	3.20637	0.00134422	0.0558258
LRRC7	185.884	0.04397	0.227003	0.193698	0.846412	0.940309
LRRC40	503.709	0.332163	0.167203	1.98659	0.0469683	0.254079
SRSF11	6082.42	0.106999	0.0778854	1.3738	0.169505	0.461043
ANKRD13C	1533.82	0.21714	0.0975321	2.22635	0.0259908	0.198897
HHLA3	98.9579	-0.425831	0.250744	-1.69827	0.0894565	0.344378
CTH	61.9868	0.154461	0.241846	0.638676	0.523034	0.767615
PTGER3	64.959	0.127477	0.331641	0.384381	0.700696	0.873474
ZRANB2	2969.42	0.197188	0.157135	1.25489	0.209518	0.510964
NEGR1	26.9788	0.180389	0.276981	0.65127	0.514872	0.761641
LRRIQ3	38.3842	1.07852	0.343847	3.13662	0.00170909	0.0610373
FPGT	575.009	0.36168	0.18269	1.97975	0.0477318	0.255655
FPGT-TNNI3K	22.1151	0.356762	0.343046	1.03998	0.298347	0.601676
TNNI3K	1.63974	0.175966	0.739009	0.238111	0.811795
LRRC53	0.220186	0.719062	3.44864	0.208506	0.834834
CRYZ	423.453	0.394006	0.194436	2.02641	0.0427228	0.245519
TYW3	387.288	0.0463519	0.135946	0.340958	0.733136	0.891092
SLC44A5	27.7116	-0.00216131	1.77814	-0.00121549	0.99903	0.999532
ACADM	1419.48	0.0737294	0.0817361	0.902042	0.367034	0.659615
RABGGTB	1269.92	0.115707	0.0881582	1.3125	0.189352	0.485889
MSH4	79.3098	-0.200237	0.15868	-1.26189	0.206989	0.508042
ST6GALNAC3	155.311	0.151865	0.217322	0.698804	0.484674	0.744081
ST6GALNAC5	3.74443	0.172014	0.539044	0.319109	0.749644
PIGK	692.305	0.202712	0.168365	1.204	0.228588	0.532233
AK5	482.671	-0.129062	0.25699	-0.502206	0.615523	0.825547
ZZZ3	1891.45	0.162454	0.0994623	1.63332	0.102402	0.365273
USP33	3113.52	0.0663078	0.0781481	0.848489	0.396166	0.682093
NEXN	302.767	0.143354	0.114199	1.2553	0.209371	0.510964
FUBP1	5169.2	0.180762	0.0658151	2.74652	0.00602315	0.103681
DNAJB4	270.484	0.0741687	0.117184	0.632923	0.526784	0.770688
GIPC2	4.57087	0.0374178	0.529945	0.0706071	0.94371
PTGFR	11.1728	1.87249	0.681035	2.74948	0.00596905	0.103415
IFI44L	5233.07	-1.44836	0.701028	-2.06606	0.0388231	0.233272
IFI44	1759.45	-1.19518	0.563149	-2.12232	0.0338107	0.220432
TTLL7	82.2991	-0.0927171	0.255643	-0.362683	0.716842	0.88271
PRKACB	4656.81	0.426963	0.159507	2.67676	0.00743368	0.115054
SAMD13	8.57347	0.477138	0.460674	1.03574	0.300324	0.603425
DNASE2B	0.312133	1.13179	2.22325	0.509072	0.610701
RPF1	637.398	0.135116	0.128063	1.05507	0.291393	0.596195
GNG5	599.502	-0.0546981	0.11833	-0.462249	0.643903	0.842389
CTBS	1538.89	-0.0866672	0.196318	-0.441463	0.658878	0.850456
SSX2IP	518.864	0.327821	0.131859	2.48615	0.0129134	0.14642
LPAR3	51.5568	-0.0367635	0.442759	-0.0830328	0.933825	0.97626
MCOLN2	1041.07	0.809722	0.15317	5.28641	1.24738e-07	0.000225993
MCOLN3	355.853	1.18003	0.199076	5.92754	3.07502e-09	1.48564e-05
SYDE2	176.319	0.132257	0.211339	0.625803	0.531444	0.773516
C1orf52	780.142	0.0283193	0.0769802	0.367877	0.712965	0.880589
BCL10	1496.32	-0.0903431	0.09494	-0.951582	0.341309	0.637012
DDAH1	30.8075	0.604608	0.376328	1.6066	0.108142	0.373911
ZNHIT6	803.879	0.0542546	0.104294	0.520208	0.602919	0.818154
COL24A1	57.1499	-0.0078453	0.243487	-0.0322207	0.974296	0.99084
ODF2L	2045.32	0.184349	0.113273	1.62747	0.103636	0.366417
CLCA2	0.222867	-2.30758	3.14894	-0.73281	0.463674
CLCA1	0.310819	-1.00987	2.58847	-0.390141	0.696432
CLCA4	1.69944	0.069355	0.964848	0.0718818	0.942696
SH3GLB1	5624.28	-0.101946	0.145467	-0.700819	0.483416	0.743646
HS2ST1	964.451	0.288745	0.119405	2.4182	0.0155976	0.157207
RP5-1052I5.2	22.1015	0.225367	0.293655	0.767454	0.442812	0.714791
LMO4	1393.39	0.0171339	0.0889516	0.192621	0.847256	0.94043
PKN2	4986.26	-0.234405	0.157896	-1.48456	0.137661	0.415853
GTF2B	815.739	0.0664055	0.153198	0.433461	0.66468	0.853827
RBMXL1	1321.03	0.0345057	0.0816499	0.422606	0.672583	0.858798
GBP3	1648.96	0.146562	0.139456	1.05095	0.29328	0.597606
GBP1	5732.44	0.00372432	0.334062	0.0111486	0.991105	0.997021
GBP2	12473.1	0.0433032	0.245414	0.17645	0.859941	0.94543
GBP7	4.07305	1.00708	0.596513	1.68828	0.0913566
GBP4	4878.66	0.228437	0.225423	1.01337	0.310885	0.612806
GBP5	15593.3	0.705138	0.341524	2.06468	0.0389533	0.233724
GBP6	82.1746	0.581545	0.437545	1.32911	0.183812	0.479168
LRRC8B	1222.8	0.127688	0.118922	1.07371	0.282951	0.58814
LRRC8C	4249.74	0.196449	0.100351	1.95761	0.0502754	0.262944
LRRC8D	1454.73	0.0441705	0.0668515	0.660726	0.508788	0.758135
ZNF326	1182.77	0.113582	0.0784045	1.44867	0.147429	0.431074
ZNF644	2724.09	0.349304	0.156127	2.2373	0.0252668	0.195733
HFM1	4.37726	0.845452	0.577031	1.46518	0.142873
CDC7	378.529	0.360602	0.130307	2.76733	0.00565173	0.100634
TGFBR3	3495.61	0.300763	0.179174	1.67861	0.0932285	0.349342
BRDT	1.62206	1.71272	1.08846	1.57353	0.115596
EPHX4	35.4104	0.525358	0.324694	1.61801	0.105661	0.369513
BTBD8	245.418	0.174039	0.152142	1.14392	0.252655	0.556367
C1orf146	15.7718	0.267107	0.300652	0.888426	0.374311	0.665304
GLMN	311.959	0.361653	0.12088	2.99184	0.00277305	0.0745689
RPAP2	1635.47	0.045671	0.117108	0.38999	0.696544	0.871145
GFI1	1877.43	0.347212	0.172734	2.0101	0.0444205	0.24878
EVI5	1012.59	-0.208788	0.138259	-1.51012	0.131013	0.406038
RPL5	7945.41	0.110479	0.203188	0.543728	0.586628	0.808537
MTF2	1544.66	0.0552543	0.083053	0.665289	0.505865	0.75645
TMED5	2936.08	0.159074	0.107292	1.48263	0.138174	0.41672
CCDC18	549.832	0.244145	0.0852255	2.86469	0.00417418	0.0884512
DR1	6751.64	0.11071	0.0711421	1.55618	0.119665	0.389669
FNBP1L	297.619	0.249346	0.252803	0.986324	0.323974	0.6231
BCAR3	152.359	-0.0860428	0.151705	-0.56717	0.570598	0.799868
DNTTIP2	939.337	0.0261258	0.15552	0.16799	0.866591	0.949094
GCLM	958.971	0.381159	0.0952175	4.00304	6.25348e-05	0.0151063
ABCA4	6.06205	0.289382	0.44073	0.656597	0.51144	0.759899
ARHGAP29	41.0944	0.0707239	0.317562	0.222709	0.823762	0.931801
ABCD3	1115.1	0.157602	0.0930725	1.69332	0.090394	0.344782
F3	4.34229	0.0546813	0.525238	0.104108	0.917084
SLC44A3	17.6249	-0.599122	0.382109	-1.56794	0.116896	0.384804
CNN3	48.0501	-0.0479904	0.27515	-0.174415	0.861539	0.946206
ALG14	179.303	0.0560352	0.132491	0.422936	0.672342	0.858735
RWDD3	226.63	0.298042	0.131389	2.26839	0.0233052	0.188189
PTBP2	1583.12	0.279816	0.113884	2.45703	0.0140091	0.151314
DPYD	8082.1	0.178374	0.11152	1.59947	0.109716	0.37585
SNX7	26.6283	-0.0567071	0.91208	-0.0621733	0.950425	0.982067
PALMD	16.9994	-0.185828	0.417322	-0.445287	0.656112	0.849116
FRRS1	367.748	-0.548651	0.257636	-2.12956	0.033208	0.219679
AGL	1388.26	0.107595	0.064422	1.67016	0.0948881	0.353238
SLC35A3	1627.83	0.140746	0.0812913	1.73138	0.0833835	0.331972
SASS6	304.715	0.0816669	0.129194	0.632125	0.527305	0.771372
TRMT13	608.319	0.2601	0.143066	1.81804	0.0690585	0.306264
LRRC39	49.2015	0.224473	0.157506	1.42516	0.15411	0.440212
DBT	1009.06	0.0231508	0.0697186	0.332061	0.739843	0.894043
RTCA	1285.72	0.00519056	0.0554361	0.0936314	0.925402	0.972953
CDC14A	3942.94	0.0692582	0.105755	0.654896	0.512535	0.760279
GPR88	12.3857	0.323832	0.286522	1.13021	0.258386	0.562404
VCAM1	32.0295	1.63004	0.532943	3.05856	0.00222404	0.0664644
EXTL2	136.861	0.0524066	0.149014	0.351688	0.725072	0.886798
SLC30A7	3373.09	0.198173	0.0570518	3.47356	0.000513597	0.0372204
DPH5	557.53	0.219011	0.120906	1.81142	0.0700761	0.307908
S1PR1	8968.22	0.0432971	0.0967451	0.447537	0.654487	0.848739
OLFM3	0.303121	-0.105319	3.44864	-0.0305392	0.975637
COL11A1	0.0730022	0.16947	3.44864	0.0491411	0.960807
RNPC3	2028.3	0.112427	0.0944295	1.19059	0.233814	0.536839
AMY2B	491.348	0.0294049	0.108693	0.270533	0.78675	0.913729
AMY2A	0.21516	-0.380111	2.70586	-0.140477	0.888283
AMY1A	0.0295214	0.032072	3.44864	0.00929992	0.99258
AMY1B	0.745518	2.37389	1.14058	2.0813	0.0374068
PRMT6	698.67	0.0989645	0.11437	0.865301	0.386874	0.675891
NTNG1	20.2972	0.0129799	0.432768	0.0299928	0.976073	0.991464
VAV3	2612.41	-0.00656144	0.0940999	-0.0697285	0.94441	0.980636
SLC25A24	1279.5	0.171219	0.116068	1.47516	0.14017	0.419871
NBPF4	1.89188	-0.436762	0.881736	-0.495344	0.620358
NBPF6	0.637541	1.63667	2.00891	0.814708	0.41524
FAM102B	1540.08	0.142038	0.0856403	1.65854	0.0972089	0.356542
HENMT1	547.097	0.249762	0.131058	1.90574	0.0566836	0.279161
PRPF38B	3617.02	-0.00989749	0.0756767	-0.130787	0.895944	0.96234
FNDC7	9.2055	0.0392176	0.332627	0.117903	0.906145	0.966505
STXBP3	2703.91	-0.117382	0.117306	-1.00065	0.316996	0.618261
AKNAD1	5.80469	0.0101021	0.494182	0.020442	0.983691	0.994255
GPSM2	734.379	-0.223214	0.0805158	-2.77231	0.00556608	0.100158
CLCC1	1548.27	-0.166032	0.0955744	-1.7372	0.0823518	0.330534
WDR47	852.407	-0.177166	0.0885286	-2.00123	0.0453679	0.250888
TAF13	154.289	0.141728	0.171936	0.824304	0.409767	0.692049
TMEM167B	1850.57	-0.0278456	0.144198	-0.193107	0.846875	0.940309
C1orf194	45.7686	-0.33416	0.177238	-1.88537	0.0593794	0.285201
CELSR2	382.241	-0.175185	0.18077	-0.969105	0.332493	0.630284
PSRC1	181.047	0.0380011	0.199255	0.190716	0.848748	0.941029
MYBPHL	3.27705	-0.584125	0.611022	-0.955981	0.339082
SORT1	2627.17	0.0110652	0.272249	0.0406436	0.96758	0.988309
PSMA5	1707.37	0.139031	0.0661489	2.10179	0.0355717	0.225918
SYPL2	11.0523	-0.0570477	0.407022	-0.140159	0.888535	0.959143
ATXN7L2	554.269	0.0385578	0.097465	0.395606	0.692396	0.868731
CYB561D1	3190.98	-0.171981	0.0695267	-2.47359	0.0133761	0.148969
AMIGO1	2162.76	-0.159357	0.161369	-0.987536	0.32338	0.62302
GPR61	94.0508	0.101336	0.218714	0.463325	0.643132	0.842131
GNAI3	4885.78	-0.124541	0.116604	-1.06807	0.285489	0.59046
GNAT2	614.249	-0.149869	0.149093	-1.0052	0.3148	0.615751
AMPD2	7091.36	-0.402796	0.204004	-1.97446	0.0483299	0.256873
GSTM4	639.38	0.0497577	0.231573	0.214868	0.82987	0.934921
GSTM2	428.903	-0.146892	0.23347	-0.62917	0.529238	0.772603
GSTM1	266.738	0.268237	0.904253	0.296639	0.766742	0.905173
GSTM5	21.443	-0.567302	0.391401	-1.44942	0.147222	0.430729
GSTM3	107.102	-0.0920574	0.214357	-0.429459	0.66759	0.855757
EPS8L3	1.14377	-1.15755	1.19699	-0.967053	0.333518
CSF1	1432.68	-1.15062	0.201261	-5.71705	1.0839e-08	3.92751e-05
AHCYL1	2388.25	-0.0981122	0.0965069	-1.01663	0.309327	0.612187
STRIP1	2601.61	-0.168766	0.0834508	-2.02234	0.0431411	0.245982
ALX3	6.07896	0.0434718	0.382595	0.113624	0.909536	0.967475
UBL4B	0.0585524	0.16947	3.44864	0.0491411	0.960807
SLC6A17	3.45223	0.884154	0.57952	1.52567	0.127093
KCNC4	2280.43	-0.00814846	0.155027	-0.0525615	0.958081	0.985503
RBM15	3464.8	0.0405256	0.0618602	0.655115	0.512393	0.760258
SLC16A4	463.379	-0.106441	0.106439	-1.00001	0.317304	0.618261
LAMTOR5	937.657	0.139324	0.128863	1.08118	0.279618	0.584606
PROK1	0.504865	1.26547	1.73805	0.728102	0.466551
KCNA10	0.065728	0.16947	3.44864	0.0491411	0.960807
KCNA2	286.389	0.258663	0.162109	1.5956	0.110577	0.376841
KCNA3	5312.02	0.11924	0.113037	1.05488	0.291481	0.596195
CD53	20484.5	-0.122217	0.0946712	-1.29096	0.196717	0.496525
LRIF1	514.793	0.0166158	0.111829	0.148581	0.881884	0.955678
DRAM2	1492.61	0.219017	0.128048	1.71043	0.0871865	0.339795
CEPT1	2999.69	0.186947	0.105314	1.77513	0.0758759	0.317915
DENND2D	13188	0.0673397	0.103323	0.651739	0.51457	0.761606
CHI3L2	615	0.184298	0.20235	0.910787	0.362408	0.655936
PIFO	7.08147	-0.0337586	0.404341	-0.0834906	0.933461	0.976166
OVGP1	125.486	-0.0538905	0.210301	-0.256254	0.797755	0.919225
WDR77	791.754	0.062382	0.0855238	0.729411	0.46575	0.731057
C1orf162	2216.88	-0.0871221	0.146795	-0.593493	0.552851	0.78915
ADORA3	142.762	-1.19307	0.421613	-2.82977	0.00465811	0.0925344
RAP1A	4409.82	-0.0438469	0.0908806	-0.482467	0.629474	0.8346
DDX20	868.321	0.0469027	0.0876166	0.535318	0.59243	0.811826
KCND3	85.9415	0.175881	0.188296	0.934071	0.350267	0.645864
CTTNBP2NL	193.49	0.0346861	0.180634	0.192024	0.847723	0.940732
WNT2B	272.466	0.0283645	0.0989364	0.286695	0.774346	0.909438
ST7L	1170.7	0.0502782	0.0851495	0.59047	0.554876	0.790327
CAPZA1	8459.74	0.194187	0.206439	0.940652	0.346883	0.642709
MOV10	2933.6	-0.12958	0.161198	-0.803856	0.42148	0.699947
RHOC	1289.25	0.129643	0.146963	0.882142	0.3777	0.667852
RP11-426L16.10	0.594414	0.0358016	1.17831	0.0303839	0.975761
PPM1J	40.0288	-0.279672	0.221279	-1.26389	0.206271	0.50771
SLC16A1	455.043	0.335776	0.0872477	3.84853	0.000118827	0.0205964
LRIG2	2555.16	0.0780342	0.0785632	0.993267	0.32058	0.620607
MAGI3	386.123	0.0555599	0.204972	0.27106	0.786345	0.913729
PHTF1	1119.22	0.0290305	0.14518	0.199962	0.841511	0.938663
RSBN1	2901.86	0.062991	0.0661588	0.952119	0.341037	0.636983
PTPN22	2254.96	0.39561	0.109824	3.60221	0.000315529	0.0309005
BCL2L15	142.173	0.375542	0.135815	2.7651	0.00569047	0.1012
AP4B1	1157.06	0.164876	0.0769595	2.14237	0.0321639	0.215626
DCLRE1B	465.165	0.0745168	0.113738	0.655161	0.512364	0.760258
HIPK1	15545.1	-0.0693822	0.156984	-0.441969	0.658512	0.850212
OLFML3	58.1056	-0.134493	0.214765	-0.626234	0.531161	0.77344
SYT6	5.73963	-0.618243	0.634709	-0.974057	0.330028	0.628657
TRIM33	5309.75	0.0328674	0.064809	0.507143	0.612055	0.823918
BCAS2	400.002	-0.0976264	0.0913921	-1.06822	0.285423	0.59046
DENND2C	97.655	-0.0194813	0.198544	-0.0981211	0.921836	0.971716
AMPD1	1.84151	-0.168921	0.972831	-0.173639	0.86215
NRAS	1857.57	0.224547	0.0988739	2.27104	0.0231445	0.187301
CSDE1	14430.9	0.226541	0.135323	1.67407	0.0941164	0.351306
SIKE1	1483.68	0.175364	0.119202	1.47115	0.141251	0.421689
TSHB	11.8414	-0.198862	0.45493	-0.437127	0.662019	0.852071
TSPAN2	1429.44	-0.348406	0.21988	-1.58452	0.113074	0.380255
NGF	0.360976	0.169487	2.19299	0.0772857	0.938396
VANGL1	477.391	0.389778	0.140681	2.77066	0.00559426	0.100214
CASQ2	0.411945	0.424248	2.20571	0.192341	0.847475
SLC22A15	1666.29	-0.254387	0.202682	-1.2551	0.209442	0.510964
MAB21L3	68.1991	-0.810822	0.368486	-2.20041	0.0277776	0.203457
ATP1A1	4393.47	-0.105375	0.0917672	-1.14829	0.250851	0.554688
CD58	1365.85	-0.0858041	0.137574	-0.623693	0.532829	0.774065
IGSF3	14.1906	0.783695	0.376585	2.08105	0.0374289	0.230261
CD2	4925.63	0.230494	0.135945	1.6955	0.0899812	0.34446
PTGFRN	80.9427	0.195971	0.231243	0.847467	0.396735	0.682705
CD101	841.078	0.00791068	0.165327	0.0478487	0.961837	0.986614
TTF2	1307.6	0.00581388	0.124533	0.0466854	0.962764	0.98682
TRIM45	70.0716	0.0392556	0.220397	0.178113	0.858634	0.945356
VTCN1	0.204557	0.719062	3.44864	0.208506	0.834834
MAN1A2	3644.8	0.321709	0.0867007	3.71056	0.000206798	0.024172
GDAP2	3291.18	0.0563996	0.0712453	0.791625	0.428579	0.705248
WDR3	794.821	0.0661445	0.090127	0.733903	0.463008	0.728646
SPAG17	24.3278	0.155129	0.207143	0.7489	0.453918	0.723641
TBX15	1.43274	1.5166	1.18148	1.28364	0.199267
WARS2	317.252	0.326032	0.115691	2.81814	0.00483026	0.0939729
HAO2	0.206426	-0.380113	3.26693	-0.116352	0.907374
HSD3B1	0.854021	-0.128183	1.60439	-0.0798952	0.936321
ZNF697	309.806	-0.0710034	0.161082	-0.44079	0.659365	0.850785
PHGDH	182.012	0.129384	0.191516	0.675578	0.499308	0.752519
HMGCS2	0.581951	-0.607366	1.55167	-0.391427	0.695481
REG4	23.7625	-0.329706	0.46249	-0.712893	0.475912	0.73914
ADAM30	0.349937	0.169487	2.19037	0.0773783	0.938323
NOTCH2	20853.9	-0.397574	0.199304	-1.9948	0.0460642	0.252612
FAM72B	13.2638	0.108949	0.409742	0.265898	0.790318	0.914561
FCGR1B	1430.53	0.342191	0.39622	0.863639	0.387786	0.676607
PPIAL4G	1.65394	0.607541	1.00095	0.606964	0.543875
FAM72D	13.6911	0.149795	0.416039	0.36005	0.718809	0.88315
NBPF8	1212.84	0.011167	0.150341	0.0742783	0.940789	0.978599
NBPF9	629.099	0.0209227	0.123965	0.168779	0.865971	0.949021
PDE4DIP	1734.89	0.00296019	0.0670983	0.0441172	0.964811	0.987509
NBPF10	754.712	-0.427518	0.202152	-2.11483	0.0344441	0.222474
TXNIP	111916	0.0467499	0.146028	0.320144	0.74886	0.896948
POLR3GL	202.469	-0.164989	0.110154	-1.49781	0.134183	0.410674
ANKRD34A	195.452	0.0736517	0.123497	0.596386	0.550918	0.787631
LIX1L	2530.59	-0.138234	0.101057	-1.36789	0.171347	0.463425
RBM8A	1800.13	0.0398089	0.0844844	0.471198	0.637499	0.839077
PEX11B	734.425	0.0864982	0.0731087	1.18315	0.236751	0.540134
ITGA10	136.932	-0.049357	0.183067	-0.269612	0.787459	0.913729
ANKRD35	13.8248	0.971463	0.31192	3.11446	0.00184284	0.0624068
PIAS3	962.803	-0.0839354	0.105858	-0.792904	0.427834	0.704581
NUDT17	136.554	-0.199093	0.125523	-1.58611	0.112715	0.379746
POLR3C	1468.1	0.131313	0.0616333	2.13056	0.0331255	0.219333
RNF115	2284.55	0.0954633	0.0627583	1.52113	0.128228	0.402999
CD160	620.863	0.459736	0.175142	2.62493	0.00866669	0.122791
PDZK1	110.761	0.197383	0.142473	1.38541	0.165928	0.456135
GPR89A	371.344	0.298101	0.135516	2.19975	0.0278247	0.203457
NBPF11	858.938	0.146877	0.172103	0.853424	0.393424	0.680371
NBPF12	1867.96	-0.0423913	0.159099	-0.266446	0.789895	0.914363
PRKAB2	1104.67	0.111518	0.0882953	1.26301	0.206584	0.50771
FMO5	508.918	0.219269	0.121771	1.80066	0.0717562	0.310953
CHD1L	90.3705	0.139878	0.157387	0.888752	0.374136	0.665202
BCL9	984.581	-0.44572	0.142701	-3.12345	0.00178742	0.0612877
ACP6	1264.18	-0.32264	0.118977	-2.71179	0.00669214	0.109004
GJA5	0.25652	-0.242715	3.14645	-0.0771393	0.938513
GJA8	0.0399518	-0.517516	3.44864	-0.150064	0.880714
GPR89B	548.161	0.0695813	0.12572	0.553463	0.579947	0.804653
PPIAL4A	1.34308	0.779237	1.27429	0.611508	0.540863
NBPF14	1062.43	-0.44641	0.18303	-2.439	0.0147279	0.152585
PPIAL4D	8.92872	1.00592	0.831587	1.20964	0.226417	0.529803
NBPF20	180.913	-0.0212717	0.210195	-0.1012	0.919392	0.97048
NBPF15	1312.77	-0.176249	0.185074	-0.952316	0.340937	0.636878
FAM72C	3.055	1.42115	1.09474	1.29815	0.194235
PPIAL4C	33.4027	0.150148	0.338402	0.443699	0.65726	0.849855
FCGR1A	1357.67	0.386869	0.439664	0.879919	0.378903	0.668756
BOLA1	235.748	0.119394	0.132643	0.900113	0.36806	0.660851
SV2A	135.193	-0.072088	0.17054	-0.422705	0.672511	0.858798
SF3B4	1994.18	-0.224252	0.130411	-1.71958	0.0855092	0.336329
MTMR11	673.703	0.278634	0.218955	1.27256	0.203173	0.503728
OTUD7B	898.65	0.170773	0.108987	1.56691	0.117136	0.385243
VPS45	1001.67	0.246456	0.0970768	2.53877	0.0111243	0.137691
PLEKHO1	7213.23	-0.142151	0.129698	-1.09601	0.273073	0.577715
ANP32E	1189.34	0.111499	0.129023	0.86418	0.387489	0.676333
CA14	149.584	-0.0762227	0.114597	-0.665136	0.505964	0.75645
APH1A	4072.11	-0.029428	0.0687865	-0.427816	0.668785	0.85626
C1orf54	28.5229	0.0203872	0.261241	0.0780398	0.937796	0.97745
MRPS21	703.551	0.201898	0.16148	1.2503	0.21119	0.512946
PRPF3	2996.76	-0.0837873	0.0560927	-1.49373	0.135247	0.412515
RPRD2	3773.55	-0.131701	0.0867926	-1.51743	0.129159	0.404414
TARS2	784.666	-0.0646102	0.0933836	-0.691879	0.489013	0.746393
ECM1	53.3882	-0.0349822	0.197091	-0.177493	0.859121	0.94542
ADAMTSL4	5565.51	-0.790239	0.240828	-3.28134	0.00103317	0.0499157
ADAMTSL4-AS1	1423.91	-0.566919	0.219543	-2.58227	0.00981531	0.130039
MCL1	53761.9	-0.34314	0.165644	-2.07155	0.0383071	0.232408
ENSA	3937.61	0.00841375	0.0512719	0.164101	0.869652	0.950297
GOLPH3L	878.082	0.0749524	0.0809891	0.925463	0.354725	0.649655
HORMAD1	139.901	-0.245975	0.304051	-0.808992	0.41852	0.69815
CTSS	37454.4	-0.0317443	0.193999	-0.163631	0.870022	0.950414
CTSK	626.266	0.104945	0.101109	1.03794	0.2993	0.602752
ARNT	3203	-0.139263	0.0939308	-1.48261	0.138178	0.41672
SETDB1	2262.58	-0.127408	0.0968255	-1.31585	0.188225	0.484573
CERS2	3485.61	-0.193462	0.0957369	-2.02077	0.043304	0.246426
ANXA9	525.547	-0.626435	0.200267	-3.12799	0.00176003	0.061182
BNIPL	176.798	-0.384867	0.142444	-2.70189	0.00689474	0.110913
C1orf56	539.691	-0.234309	0.0858223	-2.73017	0.0063302	0.106562
CDC42SE1	26314.2	-0.30989	0.0863738	-3.58778	0.000333506	0.0315937
MLLT11	173.354	0.302344	0.118823	2.54448	0.0109439	0.136495
GABPB2	2052.88	-0.0727656	0.094812	-0.767473	0.442801	0.714791
SEMA6C	230.89	-0.252082	0.150888	-1.67066	0.0947896	0.353092
TNFAIP8L2	1976.1	-0.0959873	0.115471	-0.831271	0.405821	0.689819
SCNM1	999.746	-0.117068	0.0856378	-1.36701	0.171622	0.463858
LYSMD1	955.657	-0.101299	0.106369	-0.952333	0.340928	0.636878
TMOD4	256.757	-0.225584	0.0898422	-2.51089	0.0120426	0.142593
VPS72	962.427	-0.0944854	0.0577709	-1.63552	0.10194	0.36446
PIP5K1A	2088.55	-0.0894414	0.0826856	-1.0817	0.279384	0.584497
PSMD4	2534.16	-0.0237881	0.104376	-0.227907	0.819718	0.929956
ZNF687	4140.42	-0.236373	0.0856876	-2.75855	0.00580588	0.102179
PI4KB	5018.92	-0.118443	0.0880201	-1.34564	0.178419	0.47313
RFX5	2489.07	0.0865336	0.0806707	1.07268	0.283416	0.58859
SELENBP1	16646.1	1.16237	0.556283	2.08953	0.03666	0.228519
PSMB4	3407.85	0.119726	0.082061	1.45899	0.144568	0.42848
POGZ	4874.21	-0.108459	0.0850109	-1.27582	0.202018	0.502582
CGN	13.8627	0.46223	0.322534	1.43312	0.151824	0.437307
TUFT1	143.618	-0.469154	0.203551	-2.30485	0.0211751	0.179701
SNX27	6893.59	-0.330425	0.160858	-2.05414	0.0399622	0.237416
CELF3	192.956	-0.137755	0.350536	-0.392984	0.694331	0.870142
RIIAD1	2.1085	-0.138642	0.667049	-0.207844	0.835351
MRPL9	382.104	0.0793417	0.0917176	0.865065	0.387003	0.675891
OAZ3	57.6827	-0.251225	0.147536	-1.7028	0.0886052	0.342192
TDRKH	399.994	-0.0641901	0.102321	-0.627338	0.530438	0.772991
LINGO4	26.6248	-0.131559	0.263769	-0.498766	0.617945	0.827619
RORC	552.256	-0.377654	0.187766	-2.0113	0.0442938	0.248368
C2CD4D	183.818	-0.0368499	0.190927	-0.193005	0.846955	0.940309
THEM5	296.976	0.528872	0.218762	2.41757	0.0156244	0.157207
THEM4	1994.9	-0.367052	0.169348	-2.16745	0.0302007	0.210649
S100A10	5221.18	-0.0453977	0.111222	-0.408174	0.683146	0.864036
S100A11	14341.7	-0.491948	0.202999	-2.4234	0.015376	0.15656
TCHHL1	1.4498	0.145362	0.90678	0.160306	0.87264
TCHH	2.38381	-0.136594	0.579751	-0.235608	0.813737
HRNR	35.0992	0.389097	0.412446	0.943389	0.345482	0.641515
FLG	17.741	-0.503627	0.433019	-1.16306	0.244805	0.549427
FLG2	4.41574	-0.00514795	0.644299	-0.00799	0.993625
CRNN	0.310064	-1.1056	2.596	-0.425884	0.670192
LCE5A	0.0658188	0.16947	3.44864	0.0491411	0.960807
LCE3E	0.0382211	0.032072	3.44864	0.00929992	0.99258
LCE3D	0.0647717	0.16947	3.44864	0.0491411	0.960807
IVL	7.8577	-0.955043	0.783254	-1.21933	0.22272	0.525317
SPRR2B	0.0767928	0.16947	3.44864	0.0491411	0.960807
SPRR2E	0.0750218	0.16947	3.44864	0.0491411	0.960807
PGLYRP3	0.304876	-1.23026	2.17957	-0.564449	0.572448
PGLYRP4	3.66357	0.35757	0.676253	0.528752	0.596978
S100A9	50772.1	0.179756	0.328744	0.546797	0.584518	0.807623
S100A12	1194.12	0.804931	0.474701	1.69566	0.0899504	0.34446
S100A8	6607.78	0.684904	0.534433	1.28155	0.2	0.500209
S100A7A	0.338122	1.27899	2.24065	0.570811	0.568127
S100A7	0.225966	-0.380109	2.26162	-0.168069	0.866529
S100A6	8100.73	-0.217847	0.169511	-1.28515	0.198742	0.498845
S100A5	42.347	0.0925711	0.181079	0.511218	0.609198	0.822549
S100A4	11350.8	-0.0953051	0.128222	-0.743284	0.45731	0.725105
S100A3	17.8908	0.125063	0.321777	0.388664	0.697525	0.871846
S100A2	2.85452	-0.0840874	0.561758	-0.149686	0.881012
S100A16	0.436099	-0.667059	2.5359	-0.263047	0.792514
S100A14	0.252723	0.856459	3.44864	0.248347	0.803866
S100A13	35.0992	0.166533	0.229955	0.724202	0.468942	0.733367
S100A1	37.8807	0.0453869	0.183464	0.247388	0.804608	0.92227
CHTOP	4341.26	-0.0318518	0.0403183	-0.790007	0.429524	0.706421
SNAPIN	722.773	0.100247	0.0943475	1.06253	0.287993	0.592994
ILF2	1949.84	0.0637165	0.0826577	0.770848	0.440797	0.714348
NPR1	0.660611	-0.941745	1.50646	-0.625137	0.531881
INTS3	4140.32	-0.193774	0.1116	-1.73632	0.0825067	0.330705
SLC27A3	1803.29	-0.173079	0.121196	-1.4281	0.153264	0.439308
GATAD2B	6664.3	-0.258339	0.118435	-2.18127	0.0291635	0.207339
DENND4B	10586.2	-0.231072	0.0961145	-2.40413	0.0162108	0.159756
CRTC2	3733.33	-0.190719	0.12885	-1.48017	0.138828	0.417895
SLC39A1	97.5746	0.184225	0.203177	0.90672	0.364555	0.657464
CREB3L4	223.955	-0.0469504	0.0916749	-0.51214	0.608553	0.822274
JTB	430.014	0.0852799	0.119387	0.714312	0.475034	0.738252
RAB13	16.8656	0.208064	0.25891	0.803613	0.42162	0.700018
RPS27	4235.39	0.626289	0.388068	1.61386	0.106557	0.370754
NUP210L	146.996	-0.164267	0.0987244	-1.66389	0.0961336	0.355087
TPM3	16736.6	-0.215114	0.0946642	-2.27239	0.0230631	0.18706
C1orf189	16.5711	0.344454	0.246493	1.39742	0.162288	0.451739
C1orf43	3214.05	0.0983318	0.0956117	1.02845	0.303739	0.606416
UBAP2L	5264.37	-0.175	0.110756	-1.58004	0.114097	0.381428
HAX1	1181.32	0.0453298	0.108136	0.419194	0.675075	0.860023
AQP10	162.878	1.07392	0.435744	2.46457	0.0137178	0.150263
ATP8B2	8966.64	-0.0531795	0.108709	-0.489193	0.624705	0.831983
IL6R	17266.3	-0.515152	0.198079	-2.60074	0.00930228	0.126144
SHE	74.2435	-0.478731	0.221006	-2.16614	0.0303001	0.210828
TDRD10	5.24791	-0.324051	0.466106	-0.695232	0.48691	0.745283
UBE2Q1	2196.17	-0.127462	0.0783943	-1.62591	0.103969	0.366738
CHRNB2	717.967	-0.551723	0.194816	-2.83201	0.00462558	0.0921966
ADAR	39615.9	-0.501697	0.213822	-2.34633	0.0189591	0.172068
KCNN3	37.1982	-0.0440306	0.320767	-0.137266	0.89082	0.959969
PMVK	466.342	0.0137081	0.104388	0.131318	0.895523	0.961959
PBXIP1	11248	-0.485354	0.127391	-3.80996	0.00013899	0.0208572
PYGO2	3211.44	-0.0749188	0.0609113	-1.22997	0.21871	0.521402
SHC1	3035.51	-0.0418806	0.0744561	-0.562487	0.573784	0.80108
CKS1B	114.915	0.130043	0.161714	0.804154	0.421308	0.699947
FLAD1	1317.55	-0.0462376	0.066691	-0.69331	0.488115	0.745729
LENEP	59.0315	-0.451963	0.175573	-2.57422	0.0100467	0.131542
ZBTB7B	11173.8	-0.258973	0.128983	-2.00781	0.0446638	0.249569
DCST2	146.994	-0.757379	0.133392	-5.67787	1.36386e-08	3.95356e-05
DCST1	32.2041	-0.533067	0.171222	-3.11331	0.00185004	0.0625048
ADAM15	2088.55	-0.00980795	0.138103	-0.0710193	0.943382	0.979963
EFNA4	221.831	-0.209149	0.0782572	-2.67258	0.00752694	0.115505
EFNA3	26.9959	-0.374684	0.223102	-1.67943	0.0930681	0.34921
EFNA1	78.4868	-0.21746	0.195457	-1.11258	0.26589	0.57102
SLC50A1	870.738	0.224962	0.110769	2.03091	0.0422641	0.244546
DPM3	305.263	0.334083	0.148262	2.25333	0.0242385	0.190727
KRTCAP2	336.615	-0.0846499	0.114505	-0.739268	0.459745	0.726667
TRIM46	430.955	0.0320858	0.121457	0.264174	0.791646	0.915494
MUC1	52.6354	-0.134703	0.2239	-0.601623	0.547425	0.784649
THBS3	549.797	-0.341171	0.116684	-2.92388	0.00345702	0.0825159
MTX1	733.853	-0.448524	0.198291	-2.26195	0.0237007	0.189162
GBA	1482.77	-0.451914	0.161235	-2.80283	0.0050656	0.0958992
FAM189B	605.335	-0.176542	0.110484	-1.5979	0.110066	0.376338
SCAMP3	1472.13	-0.046061	0.0766789	-0.6007	0.54804	0.784988
CLK2	2165.38	-0.0918535	0.080737	-1.13769	0.25525	0.558903
HCN3	112.71	-0.0752839	0.166209	-0.452948	0.650586	0.846325
PKLR	5.09192	1.79914	0.720036	2.49868	0.0124658	0.144428
FDPS	997.744	-0.100226	0.0751547	-1.33359	0.182338	0.477127
RUSC1	890.819	-0.0183751	0.0673823	-0.272699	0.785085	0.913537
ASH1L	11026.6	-0.0576252	0.0536956	-1.07318	0.28319	0.58844
MSTO1	350.797	-0.268941	0.111838	-2.40474	0.0161841	0.159681
YY1AP1	3888.77	0.162825	0.162821	1.00002	0.317299	0.618261
DAP3	2194.83	0.0222468	0.0395627	0.562318	0.573899	0.80108
GON4L	4761.45	-0.0959313	0.0842314	-1.1389	0.254744	0.558497
SYT11	1873.06	0.199873	0.139818	1.42952	0.152854	0.43862
RIT1	2101.86	-0.138279	0.142542	-0.970089	0.332002	0.629881
RXFP4	193.298	-0.149975	0.111129	-1.34955	0.17716	0.471147
ARHGEF2	13115.9	-0.280992	0.106414	-2.64055	0.00827723	0.12009
SSR2	4090.84	0.179506	0.135774	1.32209	0.186139	0.482042
UBQLN4	1343.7	-0.0447423	0.109444	-0.408815	0.682675	0.863915
LAMTOR2	544.537	0.0609852	0.0957871	0.636674	0.524337	0.768971
RAB25	8.89049	-0.10581	0.42934	-0.246447	0.805336	0.922727
MEX3A	14.3316	0.0736399	0.316472	0.23269	0.816002	0.927764
LMNA	1507.67	0.132108	0.290419	0.454886	0.649191	0.845543
SEMA4A	4545.99	-0.445445	0.227583	-1.95728	0.050314	0.262944
SLC25A44	4319.53	-0.282379	0.139933	-2.01796	0.0435951	0.246933
PMF1-BGLAP	1.47042	-0.366224	0.738462	-0.495928	0.619945
PMF1	939.988	-0.0803353	0.0597224	-1.34515	0.178578	0.473205
BGLAP	33.6571	-0.377894	0.208218	-1.8149	0.0695398	0.30686
PAQR6	277.054	-0.41868	0.197846	-2.11619	0.0343285	0.222124
SMG5	5142.53	-0.229397	0.100322	-2.28662	0.022218	0.18297
TMEM79	550.16	-0.281224	0.0799096	-3.51927	0.000432732	0.0347478
VHLL	9.72442	-0.393919	0.33187	-1.18697	0.23524	0.538165
CCT3	3253.42	0.050611	0.0678047	0.746423	0.455412	0.724641
TSACC	62.5916	0.0863899	0.167747	0.515	0.606553	0.821236
RHBG	2.27071	1.32119	0.779431	1.69507	0.0900627
MEF2D	7085.02	-0.182494	0.102074	-1.78787	0.0737968	0.314308
IQGAP3	20.9969	0.668063	0.341511	1.9562	0.0504418	0.263344
TTC24	512.934	0.625106	0.211851	2.95069	0.00317064	0.0782884
GPATCH4	2.65323	0.190587	0.495182	0.384883	0.700324
HAPLN2	2.90634	0.225052	0.796675	0.282489	0.777569
BCAN	35.814	0.975355	0.503235	1.93817	0.0526026	0.269497
NES	2.03967	-0.358598	0.753198	-0.476101	0.634002
CRABP2	43.0061	0.0418592	0.194262	0.215478	0.829395	0.934633
ISG20L2	2867.05	-0.0863655	0.0432278	-1.99792	0.0457255	0.251517
RRNAD1	795.981	-0.0342205	0.0759426	-0.45061	0.652271	0.847361
MRPL24	487.508	0.105875	0.116396	0.909614	0.363026	0.656538
HDGF	11931.7	0.496351	0.27315	1.81714	0.0691959	0.306264
PRCC	2379.01	-0.104697	0.0705179	-1.48468	0.137628	0.41584
SH2D2A	2213.78	0.233499	0.147867	1.57911	0.11431	0.381568
NTRK1	111.846	-0.16929	0.241428	-0.701204	0.483176	0.743434
INSRR	23.6113	0.115488	0.280976	0.411025	0.681055	0.863396
PEAR1	412.643	0.254454	0.384366	0.662008	0.507966	0.757611
LRRC71	15.6277	-0.409045	0.322112	-1.26989	0.204125	0.504883
ARHGEF11	4219.54	-0.506917	0.182334	-2.78015	0.00543337	0.0989337
ETV3L	3.77685	-0.286728	0.632672	-0.453202	0.650404
ETV3	2179.93	-0.0549527	0.0695615	-0.789986	0.429536	0.706421
FCRL5	1589.52	0.222771	0.318714	0.698968	0.484572	0.744081
FCRL4	3.95399	0.509917	0.946812	0.538562	0.590189
FCRL3	3607.74	0.533841	0.18285	2.91957	0.00350518	0.0828967
FCRL2	981.456	0.227156	0.257401	0.882496	0.377508	0.667758
FCRL1	2577.01	0.264726	0.279751	0.946291	0.344	0.639715
CD5L	2.28499	0.0197461	0.740945	0.0266498	0.978739
CD1D	1127.64	0.0643822	0.224997	0.286147	0.774765	0.909631
CD1A	47.4908	0.68675	0.283584	2.42168	0.015449	0.156805
CD1C	328.763	0.171864	0.315075	0.545469	0.585431	0.80784
CD1B	9.48531	0.629004	0.495166	1.27029	0.203982	0.504883
CD1E	41.1523	0.206737	0.376321	0.549363	0.582757	0.806731
OR10K1	0.133834	-0.65491	3.44864	-0.189904	0.849384
OR6P1	0.065728	0.16947	3.44864	0.0491411	0.960807
OR10X1	0.0803699	-0.929706	3.44864	-0.269586	0.787478
OR10Z1	1.23748	0.0192742	1.42716	0.0135053	0.989225
SPTA1	487.561	1.3036	0.508043	2.56592	0.0102903	0.132619
OR6K2	0.0767928	0.16947	3.44864	0.0491411	0.960807
OR6K3	17.0507	0.0252857	0.755212	0.0334816	0.973291	0.990332
OR6K6	4.69857	-0.989519	0.58285	-1.69773	0.0895593
OR6N1	18.6621	-0.484503	0.534161	-0.907034	0.364389	0.657464
OR6N2	12.081	0.0981499	0.638785	0.153651	0.877885	0.953859
MNDA	20702.9	-0.405537	0.272074	-1.49054	0.136083	0.41389
PYHIN1	3299.93	0.396629	0.149522	2.65265	0.00798624	0.118478
IFI16	9130.17	-0.200084	0.193969	-1.03153	0.302294	0.60556
AIM2	500.211	-0.169814	0.309559	-0.548565	0.583304	0.807177
CADM3	1.11973	-0.742179	1.00342	-0.739646	0.459515
FCER1A	591.077	-0.00597546	0.462972	-0.0129067	0.989702	0.996716
OR10J3	0.250573	-0.242712	2.6346	-0.0921248	0.926599
OR10J1	0.223078	-0.380113	3.2079	-0.118493	0.905677
CRP	0.440846	-1.57479	2.48218	-0.634439	0.525794
DUSP23	449.149	0.197751	0.118868	1.66361	0.0961903	0.355115
FCRL6	3276.49	0.639943	0.21586	2.96462	0.0030306	0.0770623
SLAMF8	112.302	0.695212	0.281327	2.47119	0.0134664	0.149254
VSIG8	5.79864	-0.753572	0.445281	-1.69235	0.090579	0.344966
RP11-190A12.7	35.0683	0.187792	0.187978	0.999011	0.317789	0.618427
TAGLN2	34871.7	-0.371324	0.177471	-2.09231	0.0364111	0.228118
IGSF9	74.7298	-0.355053	0.257376	-1.37951	0.167736	0.458538
SLAMF9	4.41158	0.586241	0.72918	0.803973	0.421413
PIGM	1018.62	0.066532	0.0960657	0.692567	0.488581	0.746206
KCNJ10	51.203	0.282511	0.216803	1.30308	0.192548	0.490388
KCNJ9	126.842	0.0885709	0.175885	0.503572	0.614562	0.825106
IGSF8	1342.3	-0.0751708	0.0978859	-0.767943	0.442521	0.714481
ATP1A2	1.77509	0.469935	0.794732	0.591313	0.554311
ATP1A4	19.1896	1.33013	0.800875	1.66084	0.0967455	0.356077
CASQ1	12.6691	0.322677	0.439445	0.734282	0.462777	0.728646
PEA15	2037.2	0.116942	0.0884986	1.3214	0.186369	0.482042
DCAF8	3041.99	0.00760367	0.0487073	0.15611	0.875947	0.95301
PEX19	1228.46	-0.00928859	0.0518435	-0.179166	0.857807	0.945073
COPA	7355.57	0.0031381	0.127117	0.0246868	0.980305	0.99291
NCSTN	3874.77	-0.285341	0.147394	-1.93591	0.052879	0.269869
NHLH1	39.6192	-0.636981	0.260872	-2.44174	0.0146166	0.15233
VANGL2	8.757	0.116014	0.519694	0.223236	0.823352	0.931801
SLAMF6	3725.93	0.25828	0.139582	1.85038	0.0642588	0.294736
CD84	7172.83	0.327467	0.0925235	3.53929	0.000401203	0.0337365
SLAMF1	1773.69	0.135353	0.125565	1.07796	0.281053	0.586128
CD48	4190.73	0.258944	0.152746	1.69526	0.0900268	0.34446
SLAMF7	3711.42	0.518095	0.159584	3.24653	0.0011682	0.0526595
LY9	4359.45	0.0389074	0.111086	0.350246	0.726154	0.887053
CD244	2431.49	0.170759	0.117533	1.45286	0.146264	0.429678
ITLN1	85.616	1.66457	0.580395	2.86799	0.00413084	0.0884512
ITLN2	2.96988	-1.27699	0.888147	-1.43781	0.150487
F11R	1665.78	-0.49308	0.212204	-2.32361	0.0201462	0.176411
RP11-544M22.13	17.7226	-0.149483	0.245574	-0.608708	0.542718	0.781015
TSTD1	464.716	-0.0813961	0.12101	-0.672637	0.501178	0.75387
USF1	3141.71	-0.16213	0.113931	-1.42306	0.154719	0.441348
ARHGAP30	23298.6	-0.26697	0.102129	-2.61404	0.00894785	0.124466
KLHDC9	28.7103	-0.194845	0.191318	-1.01844	0.30847	0.611205
PFDN2	195.747	-0.0745519	0.0921153	-0.809332	0.418324	0.698042
NIT1	1057.49	-0.115882	0.078304	-1.4799	0.1389	0.417939
DEDD	1367.89	-0.181691	0.0855178	-2.1246	0.03362	0.220241
UFC1	890.616	0.123507	0.103776	1.19013	0.233996	0.536999
USP21	1218.35	-0.035556	0.0691117	-0.514472	0.606922	0.821236
PPOX	942.491	0.20075	0.0888052	2.26056	0.0237864	0.189719
B4GALT3	3270.99	0.428204	0.190267	2.25055	0.0244143	0.191594
ADAMTS4	143.349	0.241536	0.140649	1.7173	0.085925	0.336982
NDUFS2	2172.25	-0.0923223	0.0611373	-1.51008	0.131023	0.406038
FCER1G	5558.12	0.00773081	0.19561	0.0395215	0.968475	0.988457
APOA2	79.8427	-0.0525757	0.233075	-0.225574	0.821533	0.930815
TOMM40L	435.914	-0.0425617	0.105209	-0.404544	0.685813	0.865567
NR1I3	88.3461	-0.0494282	0.155703	-0.317453	0.7509	0.897879
PCP4L1	69.0914	-0.497092	0.216031	-2.30102	0.0213905	0.180073
MPZ	426.648	-0.237066	0.145567	-1.62856	0.103405	0.366417
SDHC	1336.88	0.126894	0.0683523	1.85647	0.0633861	0.292572
FCGR2A	25129.3	-0.340917	0.261611	-1.30315	0.192525	0.490388
HSPA6	4890.46	-0.511422	0.267002	-1.91543	0.0554382	0.276193
FCGR3A	15552.9	-0.139129	0.240239	-0.579128	0.562503	0.795018
FCGR2B	1091.23	0.134114	0.217705	0.616036	0.537871	0.777103
FCGR3B	47876.1	-0.546515	0.337619	-1.61874	0.105504	0.369456
FCRLA	614.05	0.167759	0.244042	0.687419	0.491819	0.748221
FCRLB	292.256	0.305957	0.190163	1.60892	0.107633	0.373167
DUSP12	346.254	0.177641	0.0981549	1.80981	0.0703259	0.308118
ATF6	6494.45	0.0145389	0.133189	0.109159	0.913076	0.968421
OLFML2B	42.6905	0.192764	0.256865	0.750447	0.452986	0.723423
NOS1AP	23.0755	0.163238	0.298173	0.54746	0.584063	0.807459
C1orf226	28.029	0.677459	0.329839	2.05391	0.0399842	0.237416
SH2D1B	1013.57	0.28206	0.283547	0.994758	0.319854	0.620196
UHMK1	10193.5	0.247765	0.0766538	3.23226	0.00122815	0.0534558
UAP1	618.925	0.125767	0.131116	0.959201	0.337458	0.634632
DDR2	40.805	0.716962	0.233263	3.07361	0.00211482	0.0643256
HSD17B7	667.316	0.0729964	0.0764805	0.954444	0.339859	0.636423
RGS4	0.0698096	-0.929706	3.44864	-0.269586	0.787478
RGS5	27.207	-0.229866	0.277718	-0.827697	0.407842	0.690649
NUF2	48.9611	0.599953	0.207789	2.88731	0.00388547	0.0865813
PBX1	935.674	0.605787	0.407033	1.4883	0.136672	0.414505
RXRG	0.372049	1.29696	1.91731	0.676448	0.498756
LRRC52	0.144831	-0.65491	3.44864	-0.189904	0.849384
MGST3	1629.39	0.219371	0.0822907	2.6658	0.00768046	0.11608
ALDH9A1	1712.37	-0.0711603	0.104164	-0.683154	0.494509	0.749771
TMCO1	1039.74	0.277843	0.218109	1.27387	0.202708	0.503178
UCK2	443.682	0.0699614	0.100575	0.695614	0.486671	0.745283
FAM78B	19.1653	-0.42404	0.372267	-1.13908	0.254672	0.558497
POGK	3234.57	-0.00143317	0.0541771	-0.0264534	0.978896	0.992499
TADA1	563.24	0.0939216	0.101105	0.928948	0.352916	0.648482
ILDR2	31.684	0.560303	0.330218	1.69676	0.0897414	0.34446
MAEL	3.74744	-0.245335	0.599855	-0.408991	0.682547
GPA33	381.535	-0.081829	0.218975	-0.373692	0.708634	0.878233
POU2F1	3227.63	-0.0536326	0.097687	-0.549025	0.582988	0.806898
CD247	7386.08	0.00633426	0.128054	0.0494657	0.960548	0.98606
CREG1	3650.81	1.08075	0.344062	3.14115	0.00168284	0.0606837
RCSD1	12658.6	-0.303673	0.093817	-3.23687	0.0012085	0.0533835
MPZL1	4608.94	-0.650333	0.357733	-1.81793	0.0690753	0.306264
ADCY10	114.644	-0.473458	0.247193	-1.91533	0.0554501	0.276193
MPC2	614.196	0.266307	0.137816	1.93234	0.0533177	0.271153
DCAF6	2431.89	0.294368	0.141806	2.07584	0.0379083	0.23135
GPR161	158.652	-0.0132754	0.105555	-0.125767	0.899916	0.964106
TIPRL	981.187	0.0137208	0.100584	0.136411	0.891496	0.960052
SFT2D2	8419.06	0.0692301	0.10026	0.690504	0.489877	0.746926
TBX19	386.209	-0.0528353	0.130133	-0.406011	0.684734	0.865047
XCL2	219.587	1.19387	0.27777	4.29805	1.72311e-05	0.00861198
XCL1	45.4823	0.791527	0.340667	2.32346	0.0201543	0.176411
ATP1B1	139.177	0.225504	0.20774	1.08551	0.277695	0.582495
NME7	245.624	0.0915287	0.107667	0.850112	0.395263	0.681706
BLZF1	874.433	-0.0518285	0.146289	-0.354288	0.723123	0.885738
CCDC181	48.2527	-0.0680371	0.233329	-0.291593	0.770598	0.907445
SLC19A2	251.059	0.0332076	0.120223	0.276217	0.782382	0.912663
F5	2547.29	-0.395773	0.260149	-1.52133	0.128177	0.402999
SELP	738.312	0.365011	0.322817	1.1307	0.25818	0.562404
C1orf112	569.216	0.27096	0.0941479	2.87803	0.00400168	0.08768
SELL	35490.8	-0.451492	0.201447	-2.24124	0.0250103	0.194265
SELE	9.18887	0.992087	0.475814	2.08503	0.0370663	0.229688
METTL18	110.147	0.274206	0.297456	0.921839	0.356613	0.651373
SCYL3	1594.87	0.040772	0.062832	0.648905	0.5164	0.763122
KIFAP3	1043.65	0.200651	0.112984	1.77592	0.0757464	0.317915
GORAB	322.562	0.287302	0.122406	2.34712	0.0189189	0.172068
PRRX1	0.41879	-0.558342	1.89123	-0.295228	0.76782
MROH9	3.75607	-0.527069	0.723735	-0.728263	0.466452
FMO3	5.18582	0.335926	0.789765	0.42535	0.670582	0.857469
FMO6P	4.42483	-0.471077	0.868861	-0.542177	0.587697
FMO2	3.73563	-0.103396	0.650586	-0.158927	0.873726
FMO1	1.56704	-0.241196	1.07021	-0.225373	0.821689
FMO4	168.241	0.247541	0.113521	2.18058	0.0292145	0.207383
PRRC2C	18195.3	-0.113585	0.109183	-1.04032	0.298192	0.601447
MYOC	0.756803	-0.428211	1.43102	-0.299234	0.764761
VAMP4	966.927	0.251046	0.151439	1.65774	0.0973696	0.356638
DNM3	825.491	0.151279	0.176239	0.858376	0.390685	0.67863
PIGC	1510.18	0.502561	0.170816	2.94212	0.00325975	0.0797594
C1orf105	41.0551	0.205959	0.17003	1.2113	0.225779	0.529178
SUCO	2108.77	0.236158	0.0999699	2.36229	0.0181622	0.168314
FASLG	526.185	0.370433	0.184424	2.0086	0.0445797	0.249282
TNFSF18	3.72843	-0.466014	0.733	-0.635762	0.524931
TNFSF4	353.744	0.115935	0.216524	0.535435	0.592349	0.811791
PRDX6	9654.19	0.557213	0.291623	1.91073	0.0560393	0.277114
SLC9C2	1.21463	0.871081	1.16478	0.747852	0.454549
ANKRD45	0.469937	0.0876258	1.99793	0.0438583	0.965017
KLHL20	1098.98	0.157597	0.0637955	2.47035	0.0134981	0.149339
CENPL	222.335	0.159266	0.100671	1.58205	0.113638	0.38118
DARS2	860.851	0.0253612	0.0622379	0.407488	0.683649	0.864337
ZBTB37	7866.48	0.0754374	0.071777	1.051	0.29326	0.597606
SERPINC1	43.5891	-0.0575041	0.163977	-0.350683	0.725826	0.886959
RC3H1	11231.6	-0.122338	0.11492	-1.06455	0.287077	0.59213
RABGAP1L	8976.83	0.125001	0.0736647	1.69689	0.089718	0.34446
GPR52	598.047	0.286581	0.168943	1.69632	0.089825	0.34446
CACYBP	1156.52	0.0195745	0.0794556	0.246357	0.805406	0.922727
MRPS14	660.156	0.0369027	0.110369	0.334357	0.73811	0.893152
TNN	1.85562	0.0438208	0.843267	0.0519655	0.958556
KIAA0040	7495.39	-0.208237	0.167793	-1.24104	0.214591	0.517259
TNR	26.9536	-0.102706	0.324941	-0.316075	0.751946	0.898566
PAPPA2	7.56553	-0.552906	0.589257	-0.938311	0.348085	0.643247
SEC16B	2.95208	0.319579	0.74064	0.43149	0.666112
RASAL2	80.3859	0.106987	0.191467	0.558773	0.576316	0.80276
TEX35	1.80938	-0.287834	0.605142	-0.475646	0.634326
C1orf220	253.254	0.123553	0.205922	0.6	0.548506	0.785345
RALGPS2	2322.08	0.194034	0.164503	1.17952	0.238192	0.541207
ANGPTL1	518.227	0.196525	0.194089	1.01255	0.311275	0.613159
FAM20B	1958.57	0.302407	0.136517	2.21515	0.0267496	0.201293
TOR3A	1304.55	0.0634997	0.0735337	0.863546	0.387838	0.676615
ABL2	1935.97	-0.0174671	0.0867664	-0.201311	0.840455	0.93827
SOAT1	3037.87	-0.065248	0.0804813	-0.810722	0.417525	0.697431
AXDND1	6.39506	0.508324	0.416634	1.22007	0.222437	0.525317
NPHS2	0.0351104	-0.517516	3.44864	-0.150064	0.880714
FAM163A	0.473975	0.616249	1.55915	0.395247	0.69266
TOR1AIP2	5025.19	-0.0126404	0.0954433	-0.132439	0.894637	0.961692
TOR1AIP1	4055.49	-0.11979	0.10074	-1.1891	0.234402	0.537245
CEP350	7654.68	-0.00825415	0.0648786	-0.127224	0.898763	0.963654
QSOX1	3125.48	-0.171023	0.144715	-1.18179	0.237289	0.54084
LHX4	813.348	-0.0413459	0.0962416	-0.429605	0.667483	0.855698
ACBD6	1690.86	-0.0283616	0.0831378	-0.34114	0.732998	0.891092
XPR1	2019.21	0.106849	0.0923198	1.15737	0.24712	0.551215
KIAA1614	433.262	-0.086748	0.111635	-0.777068	0.437119	0.712073
STX6	2258.78	-0.14102	0.0958356	-1.47148	0.141162	0.42151
MR1	3550.71	0.0642156	0.0832057	0.77177	0.440251	0.713997
IER5	2632.81	-0.186619	0.0939096	-1.98721	0.0468986	0.254079
CACNA1E	779.514	-0.224391	0.486853	-0.460902	0.644869	0.842959
ZNF648	2.74915	-0.611578	0.678203	-0.901762	0.367183
GLUL	33139.8	0.131865	0.287626	0.458459	0.646623	0.844262
TEDDM1	151.871	-0.380398	0.155216	-2.45076	0.0142554	0.151775
RGSL1	15.6531	0.603776	0.300214	2.01115	0.0443096	0.248368
RNASEL	2624.43	-0.157886	0.130098	-1.21359	0.224903	0.528088
RGS16	50.8213	0.208942	0.266382	0.78437	0.432823	0.709256
RGS8	0.0691839	0.16947	3.44864	0.0491411	0.960807
NPL	3895.16	-0.226586	0.244061	-0.9284	0.3532	0.648482
DHX9	5598.2	0.0168717	0.0681431	0.247592	0.80445	0.92227
SHCBP1L	0.103478	0.306868	3.44864	0.0889824	0.929096
LAMC1	206.809	0.266184	0.26011	1.02335	0.306142	0.608098
LAMC2	0.47186	-0.578245	2.20785	-0.261904	0.793395
NMNAT2	4.83389	0.368095	0.613549	0.599944	0.548544
SMG7	6656.63	-0.171777	0.122581	-1.40133	0.161114	0.450027
NCF2	22769.3	-0.468492	0.221509	-2.115	0.03443	0.222474
ARPC5	9073.25	-0.222803	0.133518	-1.66871	0.0951749	0.353709
RGL1	225.71	0.000282787	0.155949	0.00181333	0.998553	0.99952
APOBEC4	23.3583	-0.0703665	0.290801	-0.241975	0.808799	0.924794
COLGALT2	252.14	0.610486	0.35369	1.72605	0.084339	0.333901
TSEN15	1007.42	0.245805	0.0934116	2.63142	0.00850282	0.121419
C1orf21	1673.28	0.414191	0.197398	2.09825	0.0358829	0.22656
EDEM3	3671.68	0.0481513	0.098413	0.489278	0.624645	0.831983
RNF2	867.631	0.123384	0.118155	1.04425	0.296369	0.600461
TRMT1L	1287.93	-0.0613824	0.0726388	-0.845035	0.398091	0.684194
SWT1	806.278	0.314006	0.163921	1.91559	0.0554174	0.276193
IVNS1ABP	8027.08	0.0717605	0.0940228	0.763225	0.445329	0.717173
HMCN1	24.95	0.339503	0.379926	0.893603	0.371534	0.663834
PRG4	109.733	0.0415826	0.178564	0.232872	0.815861	0.927676
TPR	6511.06	-0.0913209	0.0891043	-1.02488	0.305421	0.607762
PDC	30.4569	0.0710933	0.238368	0.29825	0.765512	0.904634
PTGS2	1371.49	-0.0172637	0.270632	-0.0637904	0.949137	0.981646
PLA2G4A	203.509	0.219954	0.234024	0.939875	0.347282	0.643013
BRINP3	0.0375109	0.032072	3.44864	0.00929992	0.99258
RGS18	2357.06	0.0715638	0.284174	0.251831	0.801171	0.920725
RGS21	0.477489	-0.972562	1.64531	-0.59111	0.554447
RGS1	54.2818	0.516893	0.230432	2.24315	0.0248873	0.193621
RGS13	14.8833	-0.182315	0.463181	-0.393614	0.693866	0.869823
RGS2	7614.61	-0.442838	0.270044	-1.63987	0.101032	0.362912
UCHL5	1053.54	0.202382	0.119303	1.69637	0.0898167	0.34446
GLRX2	659.833	-0.0408	0.0894941	-0.455896	0.648465	0.845311
CDC73	3345.02	0.0683047	0.0775238	0.88108	0.378275	0.668237
B3GALT2	430.87	0.110484	0.100674	1.09744	0.272451	0.577409
KCNT2	4.12288	2.07	1.03524	1.99953	0.0455516
CFH	136.105	-0.14433	0.323827	-0.445701	0.655813	0.848925
CFHR3	0.0382211	0.032072	3.44864	0.00929992	0.99258
CFHR1	0.117316	-0.792308	3.44864	-0.229745	0.81829
CFHR2	0.112718	-0.24272	3.44864	-0.0703815	0.94389
F13B	0.225334	0.719062	3.44864	0.208506	0.834834
ASPM	245.57	1.02472	0.261397	3.92015	8.84943e-05	0.0169401
ZBTB41	908.636	0.336339	0.200603	1.67663	0.093614	0.349986
CRB1	12.5772	0.590414	0.414423	1.42467	0.154254	0.440369
DENND1B	1955.14	0.238783	0.122416	1.95059	0.0511064	0.265124
C1orf53	4.43085	0.305517	0.510838	0.598071	0.549793
NEK7	3888.9	0.102373	0.127164	0.805044	0.420795	0.699747
ATP6V1G3	1.44717	0.888672	0.908285	0.978406	0.327873
PTPRC	63511.4	0.0174411	0.118066	0.147724	0.882561	0.955857
NR5A2	4.14467	0.861936	0.6375	1.35206	0.176357
ZNF281	2284.1	-0.0839313	0.17213	-0.487606	0.625829	0.832981
KIF14	100.359	0.985084	0.235258	4.18725	2.82353e-05	0.00974388
DDX59	1139.83	0.00411215	0.0774046	0.0531254	0.957632	0.98544
CAMSAP2	256.245	0.12392	0.160062	0.774203	0.438811	0.713121
GPR25	166.503	0.0134934	0.201809	0.0668622	0.946691	0.981241
KIF21B	12986.4	-0.272364	0.0972349	-2.80109	0.005093	0.0961171
CACNA1S	0.843944	-1.0671	0.987806	-1.08027	0.280022
ASCL5	63.8361	0.000269901	0.261284	0.00103298	0.999176	0.999532
TMEM9	571.93	0.147278	0.146128	1.00787	0.313517	0.615316
IGFN1	0.0777488	0.16947	3.44864	0.0491411	0.960807
PKP1	0.34816	0.169484	2.57459	0.0658296	0.947513
TNNT2	0.444855	0.554822	1.7069	0.325046	0.745146
LAD1	1.4664	1.1295	1.41958	0.795657	0.426231
TNNI1	0.285977	-0.105313	2.60645	-0.0404049	0.96777
PHLDA3	31.9742	0.272331	0.320392	0.849991	0.39533	0.681706
CSRP1	2418.8	-0.00122579	0.0709373	-0.0172799	0.986213	0.995218
NAV1	721.106	0.0298121	0.129637	0.229965	0.818119	0.928714
IPO9	3459.44	0.0738037	0.0786464	0.938424	0.348027	0.643247
SHISA4	967.091	1.31121	0.494826	2.64984	0.00805307	0.11862
LMOD1	16.1702	-0.078295	0.585829	-0.133648	0.893681	0.96112
TIMM17A	544.866	0.0543855	0.0984954	0.552163	0.580836	0.805226
RNPEP	1960.72	-0.114662	0.147971	-0.774893	0.438403	0.713075
ELF3	38.2253	-0.0587274	0.187509	-0.313197	0.754131	0.899323
GPR37L1	385.442	-0.235444	0.0925902	-2.54287	0.0109947	0.136788
ARL8A	1918.02	-0.360326	0.0946801	-3.80572	0.000141391	0.0208572
PTPN7	3258.55	-0.088531	0.0987833	-0.896215	0.370138	0.662381
LGR6	692.626	0.320981	0.226013	1.42019	0.155552	0.443
UBE2T	61.879	0.633133	0.192893	3.28229	0.00102967	0.049913
PPP1R12B	6078.8	-0.329882	0.166917	-1.97632	0.0481189	0.256788
SYT2	477.742	-0.420067	0.200222	-2.098	0.0359051	0.22656
KDM5B	3532.7	-0.274695	0.0903604	-3.03999	0.00236585	0.0691342
RABIF	1026.61	-0.149809	0.0851589	-1.75917	0.0785488	0.323342
KLHL12	1515.03	-0.00767274	0.0739287	-0.103786	0.917339	0.969938
ADIPOR1	61459.8	0.801319	0.361476	2.2168	0.0266371	0.200873
CYB5R1	1184.55	0.0362143	0.0924222	0.391836	0.695179	0.870474
TMEM183A	2487.58	0.38137	0.139048	2.74272	0.00609326	0.104269
PPFIA4	163.382	0.135972	0.266076	0.511027	0.609332	0.822549
MYOG	2.38818	0.387428	0.716166	0.540975	0.588525
ADORA1	11.7125	-0.169524	0.428176	-0.39592	0.692164	0.868731
MYBPH	40.6934	-0.257584	0.490553	-0.525089	0.599522	0.816372
CHI3L1	2277.6	-0.319533	0.604193	-0.52886	0.596903	0.814387
CHIT1	207.927	0.234423	0.266847	0.878494	0.379676	0.669467
BTG2	9568.78	-0.148222	0.0986004	-1.50326	0.132772	0.408509
FMOD	0.33688	0.0320879	2.17909	0.0147254	0.988251
PRELP	0.213424	0.719065	3.25293	0.221051	0.825052
OPTC	0.113294	0.306868	3.44864	0.0889824	0.929096
ATP2B4	12552	-0.0578741	0.119979	-0.48237	0.629543	0.8346
LAX1	1440.38	0.242098	0.12117	1.99801	0.0457158	0.251517
ZC3H11A	101.59	-0.173971	0.114583	-1.5183	0.128939	0.404335
ZBED6	511.084	0.0501476	0.120785	0.415179	0.678011	0.861627
SNRPE	268.985	0.119865	0.163176	0.734574	0.462599	0.728615
SOX13	603.531	0.0410274	0.191431	0.21432	0.830298	0.934996
ETNK2	40.5455	-0.0489451	0.177138	-0.27631	0.78231	0.912663
REN	0.593131	-0.544349	1.40479	-0.387495	0.698389
KISS1	1.04547	1.9132	2.0916	0.914705	0.360346
GOLT1A	3.18012	-0.769152	0.699469	-1.09962	0.271496
PLEKHA6	55.8618	-0.347654	0.283484	-1.22636	0.220063	0.523313
PPP1R15B	8791.03	-0.0523563	0.0841154	-0.622434	0.533656	0.774509
PIK3C2B	2214.96	0.0467005	0.148589	0.314293	0.753299	0.899065
MDM4	15478.5	-0.0185091	0.0621302	-0.297908	0.765773	0.904658
LRRN2	756.195	-0.167038	0.130315	-1.2818	0.199913	0.50018
NFASC	44.302	-0.0473231	0.315332	-0.150074	0.880706	0.955159
CNTN2	198.862	-0.320469	0.143484	-2.23347	0.0255178	0.196839
TMEM81	188.282	-0.04164	0.113043	-0.368357	0.712607	0.880376
RBBP5	1796.06	-0.119422	0.0647931	-1.84313	0.0653103	0.297115
DSTYK	1942.35	-0.153948	0.0633626	-2.42964	0.0151138	0.155252
TMCC2	5264.09	1.17198	0.490493	2.3894	0.016876	0.161894
NUAK2	7353.53	-0.433905	0.144775	-2.99711	0.00272556	0.0741167
KLHDC8A	133.34	0.645804	0.365098	1.76885	0.0769185	0.319718
LEMD1	2.67772	0.731912	0.664255	1.10185	0.270525
CDK18	144.576	-0.0963301	0.164241	-0.586517	0.557528	0.792392
ELK4	8663.17	0.0848412	0.0707494	1.19918	0.230458	0.533759
SLC45A3	627.999	-0.546469	0.381743	-1.43151	0.152284	0.437799
NUCKS1	3766.29	0.132953	0.0807622	1.64622	0.0997177	0.360902
SLC41A1	1157.86	0.0364654	0.108269	0.336804	0.736264	0.892354
PM20D1	99.8313	0.339067	0.218545	1.55147	0.120788	0.392006
SLC26A9	0.170561	-0.517512	3.38964	-0.152674	0.878655
FAM72A	14.023	0.353077	0.278814	1.26635	0.205387	0.506502
AVPR1B	7.20865	-0.93516	0.424866	-2.20107	0.0277312	0.203457
CTSE	176.732	2.05257	0.795844	2.57911	0.00990549	0.130756
SRGAP2	2989.54	-0.0435034	0.14236	-0.305587	0.759919	0.902657
IKBKE	3539.1	0.0636041	0.0901885	0.705235	0.480664	0.741697
C1orf147	424.473	0.0446821	0.118665	0.376541	0.706515	0.877332
RASSF5	18110.9	-0.279753	0.0952968	-2.9356	0.00332902	0.0806007
EIF2D	2404.28	-0.0289489	0.0580337	-0.498828	0.6179	0.827619
DYRK3	319.47	1.14411	0.431675	2.65039	0.00803998	0.11862
MAPKAPK2	6379.95	-0.068262	0.114986	-0.593656	0.552742	0.789072
IL10	25.9265	0.824419	0.314664	2.62	0.00879296	0.12407
IL19	14.8112	0.28521	0.330994	0.861679	0.388864	0.67759
IL20	5.72343	-0.0495347	0.414059	-0.119632	0.904775	0.96624
IL24	441.503	-0.0641068	0.176388	-0.363443	0.716274	0.882432
PIGR	6.03273	0.00720103	0.475956	0.0151296	0.987929	0.9959
FCAMR	0.695857	1.28976	1.80464	0.714689	0.474801
C1orf116	148.374	0.547429	0.394837	1.38647	0.165604	0.455803
YOD1	9333.39	1.27482	0.380314	3.35202	0.000802238	0.0458455
PFKFB2	896.157	-0.149959	0.168176	-0.891681	0.372564	0.663952
C4BPB	11.2129	0.537698	0.469243	1.14588	0.251843	0.555672
C4BPA	358.42	0.140549	0.836766	0.167967	0.866609	0.949094
CD55	8266.68	-0.140334	0.212711	-0.659741	0.50942	0.758487
CR2	304.125	0.0330589	0.244338	0.1353	0.892375	0.960642
CR1	7291.66	-0.355451	0.287109	-1.23803	0.215704	0.518047
CR1L	421.274	0.703848	0.296542	2.37352	0.0176194	0.165078
CD46	13626.6	-0.146509	0.161951	-0.904648	0.365652	0.658068
CD34	19.4334	0.344868	0.404381	0.852831	0.393753	0.680384
PLXNA2	706.379	-0.641276	0.220124	-2.91325	0.00357691	0.0839481
CAMK1G	0.946946	0.818803	1.65764	0.493958	0.621336
LAMB3	52.1296	0.623733	0.238965	2.61015	0.00905027	0.125123
G0S2	81.3878	-0.099468	0.249118	-0.39928	0.689687	0.867496
HSD11B1	36.1428	-0.00479236	0.203913	-0.023502	0.98125	0.993057
TRAF3IP3	10025.2	-0.016433	0.0791933	-0.207505	0.835615	0.936809
C1orf74	412.843	-0.00574081	0.0908633	-0.0631807	0.949623	0.981868
IRF6	28.9131	0.512692	0.404508	1.26745	0.204996	0.506189
SYT14	0.303512	-1.65957	2.53521	-0.654608	0.51272
HHAT	378.82	0.151933	0.18089	0.839919	0.400954	0.685857
KCNH1	56.0814	0.294275	0.247931	1.18693	0.235257	0.538165
RCOR3	3724.34	0.0811655	0.063752	1.27314	0.202967	0.503543
TRAF5	3386.88	0.118963	0.0997508	1.1926	0.233027	0.535855
RD3	1.86691	0.235223	0.77758	0.302507	0.762266
SLC30A1	1880.48	0.0680484	0.147486	0.461387	0.644521	0.842656
NEK2	31.7216	2.04549	0.551121	3.71151	0.000206026	0.024172
LPGAT1	6360.94	-0.187927	0.137725	-1.36451	0.172407	0.464962
INTS7	998.531	0.245793	0.0995911	2.46803	0.013586	0.149405
DTL	114.464	0.625175	0.284079	2.20071	0.0277566	0.203457
PPP2R5A	4766.13	-0.141804	0.100025	-1.41769	0.156282	0.443277
NENF	316.988	0.283494	0.128677	2.20315	0.0275844	0.203457
ATF3	129.746	-0.00165309	0.39279	-0.00420858	0.996642	0.999306
FAM71A	0.322008	0.0320891	1.93256	0.0166044	0.986752
BATF3	87.9161	-0.235235	0.238132	-0.987833	0.323234	0.62302
NSL1	1850.55	-0.0142093	0.0759988	-0.186967	0.851686	0.942065
TATDN3	583.237	-0.0145387	0.081997	-0.177308	0.859266	0.94543
FLVCR1	922.467	-0.00491924	0.102734	-0.0478835	0.961809	0.986614
VASH2	215.908	0.0383984	0.113778	0.337486	0.73575	0.892158
ANGEL2	2733.17	0.138183	0.104594	1.32114	0.186455	0.482042
RPS6KC1	1337.31	0.10521	0.0966035	1.08909	0.276114	0.580984
PROX1	9.27056	-0.477135	0.479318	-0.995446	0.319519	0.619796
SMYD2	1604.73	0.211356	0.117514	1.79856	0.0720885	0.311431
PTPN14	281.979	0.184697	0.118018	1.56499	0.117585	0.386026
CENPF	194.655	0.405184	0.24359	1.66338	0.0962362	0.355194
KCTD3	166.735	0.0473781	0.176782	0.268004	0.788697	0.913852
USH2A	10.2097	0.548252	0.47957	1.14321	0.252949	0.556758
ESRRG	0.216089	-1.46241	3.22097	-0.454028	0.649809
GPATCH2	676.638	0.22588	0.102705	2.19931	0.0278556	0.203457
SPATA17	1.66526	1.77746	1.25196	1.41974	0.155684
RRP15	476.18	0.149924	0.11749	1.27606	0.201935	0.502582
TGFB2	36.213	0.0704737	0.340725	0.206835	0.836139	0.936933
LYPLAL1	630.589	0.108606	0.11969	0.907388	0.364202	0.657295
SLC30A10	1.63505	0.758275	0.951101	0.797261	0.4253
BPNT1	480.666	0.223357	0.120409	1.85498	0.0635993	0.293196
IARS2	1691.89	0.0610752	0.104343	0.585333	0.558324	0.792827
RAB3GAP2	2941.66	0.0452931	0.0552949	0.81912	0.412718	0.694766
MARK1	10.7265	-0.312753	0.485129	-0.644681	0.519134	0.765238
C1orf115	73.3572	0.00221598	0.239946	0.00923536	0.992631	0.997933
HLX	1261.67	-0.29177	0.248431	-1.17445	0.240215	0.544098
DUSP10	488.77	0.263104	0.0772798	3.40456	0.0006627	0.042002
HHIPL2	13.5501	-0.202872	0.381649	-0.531567	0.595026	0.813307
TAF1A	233.569	0.138854	0.0964911	1.43903	0.150142	0.435145
MIA3	3191.35	-0.0724268	0.0581595	-1.24531	0.213017	0.515436
AIDA	1898.02	0.334869	0.124815	2.68292	0.00729817	0.114356
BROX	3033.81	-0.0759401	0.113095	-0.671474	0.501919	0.754068
FAM177B	57.8152	0.3584	0.322928	1.10984	0.267066	0.572274
DISP1	554.685	0.159283	0.0985599	1.61611	0.106071	0.369996
TLR5	2075.51	0.0800853	0.253991	0.315307	0.752529	0.898804
SUSD4	248.048	0.231627	0.270559	0.856105	0.391939	0.679518
CAPN8	17.9924	-0.707165	0.553602	-1.27739	0.201465	0.50185
CAPN2	11651	0.1388	0.0957504	1.4496	0.14717	0.430729
TP53BP2	1790.82	-0.102662	0.0687417	-1.49345	0.13532	0.412521
FBXO28	1902.79	0.0534946	0.0606892	0.88145	0.378074	0.668188
DEGS1	1763.71	-0.102227	0.0964578	-1.05981	0.289231	0.594366
NVL	943.588	0.0658855	0.0980322	0.67208	0.501533	0.75387
CNIH4	1726.07	0.16161	0.107107	1.50887	0.131333	0.406391
WDR26	17557.7	0.431086	0.213749	2.01679	0.0437175	0.2472
CNIH3	165.851	0.171827	0.196364	0.875043	0.381551	0.671233
DNAH14	360.893	-0.240897	0.173927	-1.38505	0.166037	0.456301
LBR	7813.84	-0.305202	0.137655	-2.21715	0.0266127	0.200793
ENAH	38.9382	0.167882	0.319598	0.525292	0.59938	0.816271
SRP9	1757.57	0.109696	0.150348	0.729617	0.465625	0.730939
EPHX1	808.98	-0.108349	0.116192	-0.932506	0.351075	0.64679
TMEM63A	13390.4	-0.180625	0.122015	-1.48036	0.138778	0.417832
LEFTY1	23.1705	-0.0381088	0.329943	-0.115501	0.908048	0.966743
PYCR2	1291.83	-0.00556622	0.0702556	-0.0792282	0.936851	0.977389
LEFTY2	4.07226	0.468204	0.641803	0.729514	0.465687
SDE2	1738.26	-0.117625	0.11901	-0.988359	0.322977	0.622753
ACBD3	1351.29	-0.0195195	0.0641192	-0.304425	0.760804	0.90275
MIXL1	22.0251	0.376712	0.348088	1.08223	0.279149	0.584258
LIN9	139.553	0.241215	0.139269	1.73201	0.083272	0.331761
PARP1	5207.41	-0.0217189	0.119079	-0.182391	0.855276	0.943694
ITPKB	13873.4	-0.243668	0.0811034	-3.00442	0.00266092	0.0737221
PSEN2	182.773	0.0118042	0.143855	0.0820557	0.934602	0.976649
CDC42BPA	321.181	0.697628	0.235647	2.96048	0.00307156	0.0772902
ZNF678	697.408	0.255787	0.164684	1.5532	0.120374	0.391114
SNAP47	1507.58	0.128763	0.091665	1.40471	0.160107	0.449117
JMJD4	805.467	0.0943068	0.138933	0.678791	0.49727	0.751166
PRSS38	2.51513	-0.645711	0.79368	-0.813566	0.415893
WNT9A	16.5491	-0.170459	0.337465	-0.505117	0.613477	0.824377
WNT3A	3.58871	0.359749	0.689007	0.522126	0.601582
ARF1	17912.2	0.183452	0.181849	1.00882	0.313062	0.614841
C1orf35	539.517	-0.132684	0.0755665	-1.75586	0.0791117	0.324278
MRPL55	539.476	0.121045	0.0774564	1.56276	0.11811	0.386977
GUK1	25625.6	0.595225	0.297983	1.99751	0.0457693	0.251561
GJC2	100.73	0.674937	0.258764	2.60832	0.0090989	0.125123
IBA57	1590.12	0.0436388	0.0941332	0.463585	0.642945	0.842115
OBSCN	4001.51	-0.640774	0.214868	-2.98217	0.00286214	0.0752884
TRIM11	3428.28	-0.0934756	0.0551183	-1.69591	0.0899032	0.34446
TRIM17	1398.69	0.000737526	0.118918	0.00620195	0.995052	0.998634
RNF187	5464.83	0.456482	0.23651	1.93007	0.0535981	0.271895
RHOU	883.563	0.295868	0.141482	2.09121	0.0365097	0.228288
TMEM78	1.45441	0.376047	1.20907	0.311023	0.755783
RAB4A	947.212	0.207774	0.112157	1.85254	0.0639483	0.293963
CCSAP	1455.47	-0.0946728	0.119349	-0.793245	0.427635	0.704334
ACTA1	3.76109	0.694605	0.610465	1.13783	0.255192
NUP133	1795.04	0.0339915	0.0634398	0.535808	0.592091	0.811791
ABCB10	1736.74	0.312045	0.114538	2.72439	0.00644206	0.107571
TAF5L	1226.62	0.125335	0.0516321	2.42746	0.0152049	0.155635
URB2	878.007	0.0424385	0.0952736	0.445438	0.656003	0.84909
GALNT2	2148.44	0.0243933	0.0946894	0.257613	0.796705	0.918505
PGBD5	15.7776	-0.599591	0.467703	-1.28199	0.199846	0.50018
COG2	1339.4	0.0805234	0.0693785	1.16064	0.245788	0.550241
AGT	72.4927	0.101182	0.131258	0.770865	0.440787	0.714348
CAPN9	0.986594	-0.74696	2.57654	-0.289908	0.771887
C1orf198	578.115	0.516408	0.268532	1.92308	0.0544702	0.273707
TTC13	2364.57	0.195043	0.0791594	2.46393	0.0137424	0.150263
ARV1	251.851	0.184873	0.122992	1.50313	0.132806	0.408509
FAM89A	140.033	0.181142	0.122493	1.4788	0.139195	0.418479
TRIM67	28.4112	-0.0728244	0.249071	-0.292384	0.769993	0.906898
C1orf131	648.365	0.0106985	0.0782776	0.136674	0.891289	0.959987
GNPAT	1434.54	0.0480081	0.0586764	0.818185	0.413252	0.69518
EXOC8	2032.72	-0.138042	0.115232	-1.19795	0.230937	0.534256
SPRTN	824.786	0.112317	0.0997092	1.12645	0.259977	0.564425
EGLN1	4178.01	-0.294422	0.219742	-1.33985	0.180293	0.47508
TSNAX	795.454	-0.0534187	0.142035	-0.376094	0.706847	0.877412
TSNAX-DISC1	34.6589	-0.397653	0.250667	-1.58638	0.112654	0.37968
DISC1	1540.41	-0.228193	0.1775	-1.2856	0.198584	0.498609
SIPA1L2	2266.33	-0.400921	0.299184	-1.34005	0.18023	0.47508
MAP10	148.58	0.436424	0.20598	2.11876	0.0341103	0.221206
NTPCR	1322.22	0.253355	0.138506	1.8292	0.06737	0.303154
KCNK1	6.53323	-0.159402	0.526605	-0.302698	0.76212	0.903146
SLC35F3	33.9261	0.306109	0.360016	0.850265	0.395178	0.681706
COA6	162.026	0.0813749	0.163891	0.496519	0.619528	0.828239
TARBP1	1863.33	0.123941	0.115733	1.07092	0.284206	0.58917
IRF2BP2	4246.07	-0.0068784	0.0692706	-0.0992976	0.920902	0.971226
TOMM20	2020.01	0.105028	0.0966639	1.08652	0.277247	0.581874
RBM34	140.668	0.0228103	0.0964697	0.236451	0.813083	0.927081
ARID4B	5296.7	-0.076882	0.109378	-0.702901	0.482118	0.74291
GGPS1	418.736	0.0907297	0.0833214	1.08891	0.276192	0.580984
TBCE	350.181	-0.0572416	0.102164	-0.560289	0.575282	0.801976
B3GALNT2	605.894	0.0421893	0.127599	0.330641	0.740916	0.894455
GNG4	2.73219	-0.243401	0.89234	-0.272767	0.785032
LYST	31026.1	-0.0465635	0.16469	-0.282734	0.777381	0.91034
NID1	428.186	0.043396	0.375464	0.11558	0.907986	0.966743
GPR137B	869.27	0.0570006	0.135173	0.421686	0.673254	0.85915
EDARADD	139.751	0.221164	0.215586	1.02588	0.304949	0.607225
LGALS8	3416.62	0.0745697	0.0602848	1.23696	0.216104	0.518417
HEATR1	2385.66	0.16499	0.0883064	1.86838	0.0617092	0.28904
ACTN2	2.09653	0.273043	0.78995	0.345646	0.729609
MTR	5471.34	0.0323908	0.0896535	0.361288	0.717884	0.88315
RYR2	26.3443	1.02983	0.480035	2.14533	0.0319265	0.214829
CHRM3	21.1241	0.467818	0.292663	1.59849	0.109935	0.376338
FMN2	0.591101	0.458374	1.60566	0.285475	0.775281
GREM2	36.5179	0.0816614	0.389393	0.209714	0.833891	0.935943
RGS7	16.9155	-0.313785	0.42202	-0.743531	0.45716	0.725105
FH	874.79	0.171016	0.0813374	2.10256	0.0355046	0.225704
KMO	323.637	0.285309	0.187719	1.51987	0.128544	0.403622
OPN3	159.54	0.0693107	0.152465	0.4546	0.649397	0.845662
CHML	823.701	0.218585	0.185094	1.18094	0.237626	0.541107
WDR64	9.01769	-0.0875212	0.409996	-0.213468	0.830962	0.935252
EXO1	41.6003	0.600203	0.347009	1.72964	0.0836938	0.332205
MAP1LC3C	0.508206	0.188392	1.57646	0.119503	0.904877
PLD5	4.37765	-0.0565853	0.88914	-0.0636405	0.949256
CEP170	2157.89	-0.0547792	0.103411	-0.529725	0.596302	0.814284
SDCCAG8	1115.57	-0.0327234	0.0700974	-0.466828	0.640623	0.841006
AKT3	3153.81	0.0815099	0.110707	0.736269	0.461567	0.728039
ZBTB18	5179.79	-0.37058	0.134908	-2.7469	0.0060161	0.103681
C1orf100	41.1252	0.271124	0.157639	1.7199	0.0854499	0.336238
DESI2	1319.42	0.176018	0.0652443	2.69783	0.00697922	0.111652
COX20	630.231	0.0730997	0.0803156	0.910156	0.36274	0.656292
HNRNPU	19576.2	-0.0850083	0.0746524	-1.13872	0.254819	0.558497
RP11-156E8.1	137.257	0.00537115	0.129365	0.0415193	0.966882	0.988119
EFCAB2	230.757	-0.0344036	0.150927	-0.227949	0.819686	0.929956
KIF26B	128.594	0.0901664	0.149142	0.604568	0.545466	0.783314
SMYD3	831.125	0.069311	0.12728	0.544554	0.58606	0.808291
TFB2M	282.459	0.230646	0.108802	2.11987	0.0340167	0.221018
CNST	3269.71	-0.0214752	0.0601641	-0.356943	0.721134	0.884648
SCCPDH	303.159	0.0251151	0.179805	0.13968	0.888913	0.959409
AHCTF1	5823.89	-0.181234	0.129284	-1.40183	0.160967	0.449962
ZNF670	77.9688	0.182508	0.181468	1.00574	0.314543	0.615558
ZNF695	3.03888	-0.249996	0.528792	-0.472767	0.636379
ZNF669	266.586	0.18186	0.114593	1.58701	0.112511	0.379503
C1orf229	1.70905	0.823238	0.787847	1.04492	0.296059
ZNF124	676.469	0.0185505	0.130307	0.14236	0.886796	0.958337
ZNF496	1610.53	-0.0953658	0.145513	-0.655377	0.512225	0.760258
NLRP3	1481.73	-0.131181	0.146147	-0.897598	0.3694	0.661978
OR2B11	126.029	0.112996	0.182437	0.619368	0.535674	0.776385
GCSAML	110.797	0.0715396	0.452357	0.158148	0.87434	0.95226
OR2C3	10.3239	0.427323	0.601922	0.709931	0.477747	0.739781
OR2G2	1.33727	0.190274	1.45283	0.130967	0.895801
OR2G3	0.783413	1.4528	1.49162	0.973977	0.330068
OR13G1	1.30667	0.941529	1.46241	0.64382	0.519692
OR6F1	0.564907	0.391645	1.62122	0.241575	0.80911
OR14A2	0.0319087	0.032072	3.44864	0.00929992	0.99258
OR14K1	0.207896	-0.380111	2.71126	-0.140197	0.888504
OR1C1	0.36979	-1.74326	2.47475	-0.704419	0.481172
OR14A16	0.0365011	0.032072	3.44864	0.00929992	0.99258
OR11L1	0.201741	0.719073	2.72825	0.263566	0.792115
TRIM58	31457.2	1.23182	0.528888	2.32908	0.0198548	0.175077
OR2W3	3252.61	1.30982	0.508395	2.57639	0.0099838	0.131143
OR2T8	63.0036	1.38586	0.656463	2.11111	0.034763	0.223246
OR2AJ1	1.69431	-0.931818	1.01148	-0.921246	0.356922
OR2L13	7.49657	-0.570438	0.387919	-1.47051	0.141425	0.422119
OR2L8	29.4524	-0.424869	0.334821	-1.26894	0.204461	0.505279
OR2AK2	25.3562	-0.610835	0.315437	-1.93647	0.0528096	0.2698
OR2L5	22.145	-0.378195	0.398586	-0.948843	0.342701	0.638363
OR2L2	36.8183	-0.397448	0.342472	-1.16053	0.245835	0.550241
OR2L3	9.46933	-0.729816	0.471202	-1.54884	0.12142	0.392966
OR2M5	0.309511	1.12879	2.59045	0.435752	0.663017
OR2M2	0.151465	0.581664	3.44864	0.168665	0.86606
OR2M3	2.05827	-1.36879	0.682746	-2.00483	0.0449814
OR2M4	0.758917	0.389649	1.46091	0.266717	0.789687
OR2T33	3.52241	2.54387	0.899288	2.82876	0.00467288
OR2T12	1.01537	-1.69051	0.951896	-1.77594	0.0757428
OR2T4	0.31455	0.0320891	1.92446	0.0166744	0.986696
OR2T6	0.0725821	0.16947	3.44864	0.0491411	0.960807
OR2T7	1.39161	0.529225	1.32671	0.398901	0.689966
OR2T2	6.59665	1.05734	0.705992	1.49767	0.134218	0.410674
OR2T3	16.4894	0.0213037	0.405521	0.0525342	0.958103	0.985503
OR2T5	0.184458	-1.0671	2.7543	-0.387431	0.698437
OR2G6	12.0124	0.802411	0.532408	1.50714	0.131776	0.407328
OR2T29	2.09627	1.23072	0.854511	1.44027	0.149792
OR2T34	5.21521	-0.330102	0.709883	-0.465009	0.641925	0.841438
OR2T10	12.5837	0.532031	0.629773	0.844797	0.398224	0.684194
OR2T11	13.4	0.299654	0.685614	0.437059	0.662068	0.852071
OR2T35	2.55485	0.125285	1.07369	0.116687	0.907108
OR2T27	0.587674	1.49484	2.30535	0.648422	0.516712
LYPD8	97.9094	-0.911099	0.625893	-1.45568	0.145482	0.429066
SH3BP5L	4221.7	-0.260314	0.113098	-2.30166	0.0213542	0.180073
ZNF672	2932.67	0.0388579	0.0629694	0.617092	0.537174	0.776814
ZNF692	1478.16	-0.0837897	0.0839495	-0.998096	0.318233	0.618957
PGBD2	545.917	0.0570062	0.0863165	0.660433	0.508976	0.758205
TUBB8	15.0526	0.16985	0.870139	0.195199	0.845237	0.939894
ZMYND11	1660.88	0.0561883	0.0823849	0.682021	0.495225	0.750188
DIP2C	669.843	-0.261079	0.205095	-1.27297	0.203029	0.503543
LARP4B	7193.23	-0.0839324	0.0670075	-1.25258	0.210358	0.51208
GTPBP4	987.056	0.0345218	0.0796064	0.433656	0.664538	0.853827
IDI2	11.213	0.10292	0.256171	0.401762	0.687859	0.866791
IDI1	817.086	0.331089	0.184414	1.79536	0.0725967	0.312509
WDR37	4025.07	-0.029847	0.0745802	-0.4002	0.689009	0.867336
ADARB2	30.0402	-1.23667	0.725671	-1.70417	0.0883492	0.34184
PFKP	2949.92	0.0407194	0.103045	0.395161	0.692724	0.868985
PITRM1	2018.02	0.0347704	0.0647365	0.537106	0.591194	0.811082
KLF6	18855.4	-0.210198	0.101608	-2.06872	0.0385722	0.232828
AKR1E2	259.146	-0.0518952	0.219272	-0.236671	0.812912	0.927081
AKR1C1	58.1874	-0.509421	0.293082	-1.73815	0.0821838	0.330148
AKR1C2	10.6543	0.64507	0.537015	1.20121	0.229668	0.533247
AKR1C3	111.473	0.00189846	0.324772	0.00584553	0.995336	0.998735
AKR1C4	21.3301	-0.312859	0.450456	-0.694537	0.487346	0.745485
UCN3	0.0647717	0.16947	3.44864	0.0491411	0.960807
TUBAL3	0.824304	2.49849	1.77328	1.40896	0.158846
NET1	354.127	-0.197662	0.172306	-1.14715	0.251318	0.555274
CALML3	0.500931	-1.01258	2.20177	-0.459893	0.645593
ASB13	413.224	-0.0195147	0.123015	-0.158637	0.873955	0.95226
GDI2	6134.48	0.0315318	0.0847844	0.371905	0.709963	0.878788
ANKRD16	329.272	0.196952	0.0994131	1.98115	0.0475741	0.255574
IL15RA	778.038	0.13697	0.11681	1.17258	0.240964	0.545027
IL2RA	486.34	-0.396656	0.150461	-2.63627	0.00838228	0.120834
RBM17	1978.63	-0.0341803	0.0559544	-0.61086	0.541292	0.779947
PFKFB3	6052.72	-0.0858907	0.203042	-0.423019	0.672282	0.858735
PRKCQ	3314.63	0.0696063	0.112135	0.620737	0.534773	0.775497
SFMBT2	3168.04	-0.05053	0.10691	-0.472643	0.636468	0.838778
ITIH5	0.430797	-1.13491	1.87239	-0.60613	0.544428
ITIH2	157.806	-0.130602	0.128356	-1.0175	0.308917	0.611694
KIN	1157.78	-0.0486686	0.0794122	-0.612861	0.539968	0.778734
TAF3	1145.2	-0.0396822	0.0915388	-0.433502	0.66465	0.853827
GATA3	1902.96	-0.08775	0.130948	-0.670112	0.502787	0.754839
CELF2	28929.9	-0.158912	0.078836	-2.01573	0.0438279	0.247527
USP6NL	1126.54	0.024809	0.121602	0.204019	0.838339	0.937645
ECHDC3	114.705	-0.0844465	0.284913	-0.296394	0.76693	0.905193
PROSER2	150.315	0.0463018	0.269071	0.17208	0.863374	0.947222
UPF2	2739.88	-0.229665	0.0947225	-2.42461	0.0153249	0.156532
DHTKD1	2066.55	-0.274679	0.121847	-2.2543	0.0241774	0.190553
SEC61A2	802.148	-0.0147564	0.100773	-0.146433	0.88358	0.956359
NUDT5	1985.39	-0.0173148	0.0841059	-0.205869	0.836893	0.937076
CDC123	1463.47	-0.0902413	0.0954569	-0.945362	0.344474	0.640125
CAMK1D	5977.16	-0.367528	0.177747	-2.06771	0.0386673	0.232981
CCDC3	14.6332	0.373792	0.411045	0.909371	0.363154	0.65655
OPTN	5777.47	0.457915	0.219963	2.08178	0.0373624	0.230243
MCM10	57.0811	0.572893	0.372941	1.53615	0.124502	0.396964
UCMA	0.066758	0.16947	3.44864	0.0491411	0.960807
PHYH	180.639	0.0248793	0.137469	0.180981	0.856382	0.944268
SEPHS1	956.345	0.0389181	0.077172	0.504304	0.614048	0.824686
BEND7	80.7415	-0.283434	0.601844	-0.470943	0.637681	0.839115
PRPF18	260.535	-0.0301592	0.0808824	-0.372877	0.70924	0.878285
RP11-295P9.3	3002.45	-0.0687682	0.0758958	-0.906087	0.36489	0.657555
FRMD4A	1167.63	0.472256	0.228559	2.06623	0.0388068	0.233272
FAM107B	6161.27	-0.0348158	0.0707371	-0.492187	0.622587	0.830537
CDNF	40.5225	0.197643	0.194763	1.01479	0.310208	0.612653
HSPA14	297.158	0.184232	0.142718	1.29089	0.196743	0.496525
SUV39H2	412.678	0.0970543	0.113188	0.857464	0.391189	0.678856
DCLRE1C	2445.47	0.0326398	0.0640752	0.509398	0.610474	0.823013
MEIG1	11.3767	-0.282731	0.288747	-0.979165	0.327499	0.626431
OLAH	6.50743	0.651651	0.710389	0.917316	0.358977	0.653399
ACBD7	13.3267	0.133444	0.371971	0.358749	0.719783	0.884117
RPP38	467.186	-0.0644098	0.101725	-0.633177	0.526618	0.770601
NMT2	1457.29	-0.16312	0.137307	-1.188	0.234835	0.537802
FAM171A1	255.14	-0.314018	0.164368	-1.91046	0.0560738	0.277114
ITGA8	2.33844	3.5765	1.08031	3.31062	0.000930892
PTER	806.758	0.182342	0.115696	1.57605	0.115015	0.382152
C1QL3	143.062	0.584134	0.229356	2.54684	0.0108703	0.135822
RSU1	4513.8	0.365998	0.204776	1.78731	0.0738879	0.314337
CUBN	1015.62	0.110339	0.220984	0.499307	0.617563	0.82749
TRDMT1	1601.5	0.122383	0.133104	0.919452	0.357859	0.652134
VIM	11958.4	-0.0469141	0.136071	-0.344778	0.730261	0.889446
ST8SIA6	336.508	0.370309	0.19292	1.9195	0.0549212	0.274764
STAM	1120.35	0.0432109	0.0646433	0.66845	0.503846	0.755255
TMEM236	22.8892	0.108883	0.350131	0.310979	0.755817	0.900371
MRC1	39.7862	0.497131	0.369634	1.34493	0.178649	0.473205
SLC39A12	0.173454	0.581665	3.37639	0.172274	0.863222
CACNB2	388.634	0.0350194	0.105453	0.332087	0.739823	0.894043
NSUN6	681.3	0.142177	0.117918	1.20572	0.227924	0.531713
ARL5B	1127.69	0.232063	0.128687	1.80332	0.0713385	0.310188
MALRD1	3.68172	-0.49173	1.08682	-0.452447	0.650947
PLXDC2	6652.87	-0.0714738	0.212504	-0.336341	0.736614	0.892435
NEBL	633.399	-0.17647	0.782061	-0.225647	0.821476	0.930815
SKIDA1	13.7964	0.0087101	0.300185	0.0290158	0.976852	0.991912
MLLT10	2539.07	0.0544401	0.0636021	0.855947	0.392027	0.679589
DNAJC1	882.195	0.220155	0.0769341	2.86161	0.00421502	0.0887971
EBLN1	0.294671	-2.00373	3.41428	-0.586866	0.557294
COMMD3	207.305	0.313997	0.219413	1.43107	0.152409	0.437924
BMI1	684.136	0.0922583	0.119132	0.774421	0.438682	0.713121
SPAG6	12.5576	-0.510328	0.361233	-1.41274	0.157732	0.445561
PIP4K2A	26610.8	0.599386	0.264658	2.26476	0.0235276	0.188821
ARMC3	36.5761	0.495498	0.360182	1.37569	0.168917	0.459997
MSRB2	413.115	-0.254391	0.229357	-1.10915	0.267367	0.572374
PTF1A	0.0784502	0.16947	3.44864	0.0491411	0.960807
C10orf67	1.30838	0.397227	1.08929	0.364666	0.71536
OTUD1	1655.91	-0.203495	0.0855037	-2.37995	0.0173148	0.16376
KIAA1217	9.58498	-0.652017	0.547346	-1.19123	0.233562	0.53649
ARHGAP21	1355.86	-0.0191402	0.129533	-0.147764	0.882529	0.955857
PRTFDC1	50.0134	0.483007	0.231723	2.08442	0.0371222	0.229935
ENKUR	123.946	0.153808	0.234954	0.654631	0.512705	0.760382
THNSL1	207.338	0.165697	0.182211	0.90937	0.363155	0.65655
GPR158	0.254279	-0.792304	2.62681	-0.301622	0.76294
MYO3A	3.67205	-0.296185	1.03258	-0.286841	0.774234
APBB1IP	11980.7	-0.38081	0.165627	-2.29921	0.021493	0.180382
PDSS1	324.545	0.119695	0.123719	0.967478	0.333305	0.631081
ABI1	4478.63	-0.0726411	0.0722028	-1.00607	0.314382	0.615558
ANKRD26	699.767	0.152803	0.117024	1.30575	0.191638	0.488929
YME1L1	4553.33	0.00282132	0.061482	0.0458885	0.963399	0.98682
MASTL	373.564	-0.0787375	0.159734	-0.49293	0.622062	0.830371
ACBD5	1868.31	0.0584649	0.0573651	1.01917	0.308121	0.610764
PTCHD3	0.909348	1.20525	1.42163	0.847794	0.396552
RAB18	3556.02	0.0394306	0.130181	0.30289	0.761974	0.903146
MKX	7.29039	0.463072	0.613349	0.754989	0.450256	0.721593
MPP7	2130.8	-0.109483	0.117703	-0.930165	0.352286	0.647562
WAC	9206.98	0.0212697	0.104613	0.203318	0.838886	0.937726
BAMBI	38.606	-0.288722	0.36658	-0.78761	0.430925	0.707568
SVIL	6653.61	-0.747133	0.194544	-3.84043	0.00012282	0.0208572
MTPAP	873.082	0.0854883	0.0614701	1.39073	0.164307	0.454219
MAP3K8	2217.96	-0.000648285	0.107845	-0.00601125	0.995204	0.998718
LYZL2	0.0647717	0.16947	3.44864	0.0491411	0.960807
ZNF438	1393.59	-0.079009	0.233018	-0.339068	0.734559	0.891758
ZEB1	1993.69	-0.0562716	0.093193	-0.603818	0.545965	0.783332
ARHGAP12	1289.01	0.197558	0.120932	1.63363	0.102337	0.365273
KIF5B	4001.9	-0.0144094	0.0970987	-0.1484	0.882027	0.955678
EPC1	3684.15	0.0361752	0.063797	0.567036	0.570689	0.799868
CCDC7	811.711	0.294729	0.126521	2.32949	0.0198331	0.175077
ITGB1	9338.36	0.253833	0.117211	2.16561	0.0303409	0.210916
NRP1	171.977	0.22814	0.368566	0.618992	0.535921	0.776477
PARD3	143.161	0.421584	0.364742	1.15584	0.247747	0.551691
CUL2	1356.34	0.0651641	0.0718929	0.906406	0.364721	0.657541
CREM	375.054	0.0526412	0.0945298	0.556874	0.577613	0.80314
CCNY	5621.44	0.0104739	0.100829	0.103877	0.917267	0.969938
GJD4	0.983181	0.456243	1.2141	0.375788	0.707074
FZD8	19.1202	-0.569922	0.308373	-1.84816	0.0645795	0.295459
ZNF248	675.763	0.0272001	0.120296	0.226109	0.821116	0.930815
ZNF25	490.328	0.117725	0.12265	0.959841	0.337135	0.634273
ZNF33A	4391.44	-0.101533	0.101852	-0.996866	0.31883	0.619452
ZNF37A	987.894	0.134509	0.15068	0.892683	0.372027	0.663952
BMS1	1348.29	-0.0212543	0.105819	-0.200856	0.840811	0.938523
RET	52.1776	0.0651053	0.238698	0.272751	0.785044	0.913537
CSGALNACT2	2715.87	-0.00510044	0.110372	-0.0462112	0.963142	0.98682
RASGEF1A	580.205	0.242469	0.204524	1.18552	0.23581	0.538921
FXYD4	0.408176	-0.242708	1.91202	-0.126938	0.89899
HNRNPF	7322.03	0.0239258	0.0744722	0.321272	0.748004	0.896739
ZNF487	635.374	-0.151298	0.113401	-1.33419	0.182141	0.47687
ZNF239	108.842	0.01838	0.215821	0.0851633	0.932132	0.975658
ZNF485	152.359	0.0406408	0.155051	0.262112	0.793235	0.916571
ZNF32	224.97	0.194034	0.241778	0.802531	0.422246	0.700152
CXCL12	1.25008	-0.307249	1.14368	-0.268649	0.7882
TMEM72	27.5393	0.387859	0.214546	1.80781	0.0706357	0.30865
RASSF4	2498.56	0.252165	0.151177	1.66801	0.0953137	0.353862
ZNF22	219.704	0.386081	0.217078	1.77854	0.0753154	0.317055
OR13A1	17.0499	0.996156	0.387438	2.57114	0.0101366	0.131648
ALOX5	9712.18	-0.513015	0.199584	-2.57042	0.0101575	0.131685
ZFAND4	1172.97	0.226528	0.0845866	2.67806	0.00740505	0.115036
FAM25E	1.64382	-0.366589	0.771271	-0.475305	0.634569
AGAP4	563.623	0.155281	0.139688	1.11163	0.266297	0.571503
SYT15	67.4316	0.214248	0.291724	0.73442	0.462693	0.728626
GPRIN2	0.0727431	0.16947	3.44864	0.0491411	0.960807
ANXA8L1	0.144572	0.444266	3.44864	0.128824	0.897497
ANTXRL	7.70104	-0.72566	0.446477	-1.6253	0.104098	0.366948
AGAP9	313.463	0.167241	0.365115	0.45805	0.646917	0.844339
FAM25G	0.355729	-0.380106	1.39797	-0.271898	0.7857
ANXA8	1.1093	-0.162842	1.07153	-0.151972	0.879209
ZNF488	1.82584	-0.880518	1.06647	-0.825637	0.40901
RBP3	0.0727431	0.16947	3.44864	0.0491411	0.960807
GDF2	0.284556	0.993872	2.59365	0.383194	0.701576
GDF10	22.6496	-0.422728	0.345965	-1.22188	0.221752	0.525262
FAM25C	0.0878287	0.306868	3.44864	0.0889824	0.929096
FRMPD2	0.302785	-2.44382	3.03139	-0.806171	0.420144
MAPK8	1443.03	0.214556	0.0926535	2.31568	0.0205756	0.177408
ARHGAP22	160.581	-0.419324	0.247533	-1.69402	0.0902623	0.344493
WDFY4	10141.7	-0.28891	0.154381	-1.87141	0.0612879	0.288363
LRRC18	238.071	-0.208813	0.181654	-1.14951	0.250345	0.554237
VSTM4	12.7749	0.599601	0.44609	1.34413	0.178908	0.473354
FAM170B	7.93589	-1.25249	0.412955	-3.03299	0.00242146	0.0697746
C10orf71	0.176638	0.719062	3.44864	0.208506	0.834834
ERCC6	2427.28	-0.0268824	0.071314	-0.376958	0.706205	0.877319
CHAT	0.0319368	0.032072	3.44864	0.00929992	0.99258
SLC18A3	0.915763	2.65381	1.61712	1.64108	0.100781
OGDHL	0.452128	-0.513992	1.9325	-0.265973	0.79026
PARG	1250.91	0.0626276	0.0566389	1.10573	0.268841	0.574442
TIMM23B	263.554	0.0286611	0.11808	0.242725	0.808219	0.924716
MSMB	0.38696	-2.15379	2.05736	-1.04687	0.29516
NCOA4	48089.4	0.661656	0.482344	1.37175	0.170141	0.462061
TIMM23	841.231	0.138561	0.0955155	1.45067	0.146873	0.430491
AGAP6	205.704	-0.0378123	0.173326	-0.218157	0.827307	0.933464
ASAH2	12.5535	0.239153	0.424257	0.563699	0.572959	0.800811
SGMS1	1927.63	0.0934231	0.0659183	1.41726	0.156408	0.443549
ASAH2B	79.2419	0.205528	0.221701	0.927049	0.353901	0.64905
A1CF	5.90616	0.0397637	0.484199	0.0821226	0.934549	0.976649
PRKG1	34.6265	1.14163	0.498786	2.28882	0.0220896	0.182565
CSTF2T	1661.56	0.0250021	0.0712875	0.350723	0.725797	0.886959
DKK1	0.309629	1.13517	2.2119	0.513211	0.607804
PCDH15	0.148347	0.444266	3.44864	0.128824	0.897497
MTRNR2L5	0.10672	-0.24272	3.44864	-0.0703815	0.94389
ZWINT	77.8597	0.597204	0.309882	1.9272	0.0539548	0.272733
IPMK	2333.4	-0.189504	0.20126	-0.941585	0.346405	0.642345
CISD1	157.278	0.124879	0.215988	0.578177	0.563145	0.79543
UBE2D1	2724.06	0.0198181	0.236023	0.0839667	0.933083	0.976047
TFAM	1217.25	0.11346	0.110008	1.03138	0.302362	0.60556
BICC1	13.8135	-0.0153259	0.528285	-0.0290106	0.976856	0.991912
FAM13C	0.082763	0.16947	3.44864	0.0491411	0.960807
SLC16A9	1.76303	-0.327756	1.02946	-0.318376	0.750199
CCDC6	2243.93	0.120257	0.0853102	1.40964	0.158645	0.447008
ANK3	2730.35	0.208646	0.180665	1.15488	0.24814	0.551956
CDK1	38.4215	0.848413	0.344469	2.46296	0.0137794	0.150318
RHOBTB1	266.44	0.182338	0.300361	0.607064	0.543809	0.781786
TMEM26	0.258044	0.306875	3.15913	0.0971391	0.922616
ARID5B	4090.76	0.231285	0.103492	2.2348	0.0254304	0.196685
RTKN2	457.303	-0.0497308	0.190392	-0.261201	0.793937	0.916991
ZNF365	142.098	-0.051414	0.291198	-0.176561	0.859854	0.94543
ADO	1013.69	0.155068	0.086526	1.79215	0.0731083	0.31299
EGR2	72.5582	0.022648	0.214813	0.105431	0.916034	0.969634
NRBF2	2545.99	-0.276613	0.220469	-1.25466	0.209603	0.510964
JMJD1C	14841.8	-0.187568	0.173188	-1.08303	0.278794	0.583768
REEP3	1065.92	0.054284	0.11974	0.453348	0.650298	0.846164
CTNNA3	7.9684	0.572089	0.399523	1.43193	0.152165	0.437768
LRRTM3	1.83155	-0.515225	0.858833	-0.599913	0.548564
DNAJC12	1.55517	1.30785	1.01301	1.29105	0.196688
SIRT1	1647.03	0.0625439	0.0758581	0.824486	0.409664	0.692049
HERC4	5540.01	0.0248639	0.0709475	0.350456	0.725997	0.88701
MYPN	0.33037	1.23431	2.58996	0.476577	0.633664
ATOH7	0.716178	-1.84478	1.43672	-1.28402	0.199135
PBLD	488.118	-0.297155	0.118816	-2.50096	0.0123855	0.14419
HNRNPH3	2370.23	-0.269333	0.0950647	-2.83315	0.0046092	0.0921966
RUFY2	1078.31	0.0457276	0.0739759	0.618142	0.536482	0.776782
DNA2	278.232	0.393483	0.0935532	4.20598	2.59956e-05	0.00974388
SLC25A16	1255.61	-0.0323503	0.050223	-0.644132	0.51949	0.765238
TET1	419.44	0.277556	0.134916	2.05724	0.0396629	0.236671
CCAR1	2799.54	0.0624233	0.0581749	1.07303	0.283258	0.58844
STOX1	17.8605	-0.0706076	0.369467	-0.191107	0.848442	0.941002
DDX50	874.71	0.0651203	0.123159	0.528748	0.59698	0.814387
DDX21	2630.24	-0.00885464	0.0881227	-0.100481	0.919963	0.970752
SRGN	23961.6	0.0854018	0.317638	0.268865	0.788034	0.913837
VPS26A	1095.32	0.0499473	0.122063	0.409193	0.682398	0.863915
SUPV3L1	943.604	0.105326	0.0843039	1.24936	0.211535	0.513113
HKDC1	117.546	-0.203857	0.346422	-0.588465	0.55622	0.791464
HK1	8444.49	0.388332	0.239087	1.62423	0.104327	0.367197
TACR2	116.961	0.181313	0.235391	0.770261	0.441145	0.714481
TSPAN15	73.3844	-0.176395	0.246878	-0.714501	0.474918	0.738172
NEUROG3	1.11481	-0.313849	1.17103	-0.268011	0.788691
[truncated: 15,157 more rows]

## Sheet: Pseudogene - AutoE
Gene	baseMean	log2FoldChange	lfcSE	stat	pvalue	padj
DDX11L1	21.1575	1.35095	0.665213	2.03085	0.0422704	0.634608
WASH7P	882.59	0.192058	0.233173	0.823672	0.410126	0.902513
OR4G11P	0.0384989	-0.445015	3.44864	-0.129041	0.897325
CICP27	169.185	-0.413271	0.452676	-0.91295	0.361269	0.899314
RP11-34P13.15	2060.75	0.32617	0.419254	0.777978	0.436582	0.917562
RP11-34P13.16	950.497	-0.249056	0.340586	-0.731258	0.464622	0.922525
AP006222.1	48.9689	0.0674614	0.318826	0.211593	0.832425	0.979943
RP4-669L17.8	495.645	0.0796807	0.467045	0.170606	0.864533	0.985816
CICP7	2.61603	-0.0476048	0.747631	-0.0636742	0.94923
RP4-669L17.4	504.29	-0.256816	0.326926	-0.785547	0.432133	0.914857
MTND1P23	51.7775	-0.410027	0.852884	-0.480753	0.630692	0.951136
MTND2P28	1229.51	-0.848975	0.368499	-2.30388	0.0212296	0.536718
MTATP8P1	2.91163	-5.41877	2.08749	-2.59583	0.00943623	0.423654
MTATP6P1	3373.98	-0.939567	0.355947	-2.63963	0.00829975	0.420485
WBP1LP6	0.0903725	-0.170219	3.44864	-0.0493585	0.960634
CICP3	14.6725	0.464806	0.624475	0.744314	0.456686	0.921155
RP11-206L10.8	13.1333	-0.515075	0.563763	-0.913638	0.360907	0.899314
TUBB8P11	13.7316	-1.23932	0.908586	-1.36401	0.172566	0.837793
RP11-465B22.3	345.502	0.2541	0.21523	1.1806	0.237763	0.858519
RP11-345P4.6	457.871	0.0955058	0.267871	0.356537	0.721438	0.964721
MMP23A	43.3831	-0.201507	0.322071	-0.625662	0.531537	0.937117
RP1-283E3.4	1985.54	0.0919011	0.234386	0.392093	0.694989	0.963495
RP4-740C4.5	192.188	0.189991	0.205663	0.923795	0.355593	0.899314
RP11-58A11.2	32.9341	-0.775463	0.344575	-2.25049	0.0244178	0.555701
RP11-312B8.2	1.56724	-0.263037	1.33069	-0.197669	0.843304
RP5-892F13.2	31.9487	-0.387818	0.511969	-0.757502	0.448749	0.919983
CTA-215D11.4	0.0599891	0.241971	3.44864	0.0701641	0.944063
RP11-431K24.2	0.0290955	0.104573	3.44864	0.0303229	0.97581
RP5-1115A15.2	4.33339	-0.167615	1.08385	-0.154647	0.8771	0.986363
RPL7P11	0.946753	-0.65251	1.72951	-0.37728	0.705966
RPL7P7	2.11444	-1.03899	1.29893	-0.799884	0.423778
RP4-633I8.3	9.78397	0.325561	0.531121	0.612969	0.539897	0.940675
HMGN2P17	16.9946	-0.0840267	0.544989	-0.154181	0.877467	0.986363
RP3-477M7.5	101.289	0.123922	0.34538	0.358798	0.719746	0.964721
RP3-477M7.6	14.153	-0.150178	0.692716	-0.216796	0.828367	0.97957
RP13-15M17.1	25.485	-0.338625	0.409287	-0.827353	0.408037	0.902513
RP11-558F24.2	28.4221	-0.895531	0.40378	-2.21787	0.0265639	0.555701
RP11-496H15.2	1.59173	-1.12784	1.22466	-0.920943	0.35708
PGAM1P11	11.1987	-0.533429	0.601155	-0.88734	0.374896	0.899314
CFL1P6	6.94601	0.699849	0.770997	0.90772	0.364026	0.899314
RPL39P6	0.858438	0.209457	2.12763	0.0984459	0.921578
UBE2V2P3	14.4069	-0.435789	0.489902	-0.889543	0.373711	0.899314
RP5-1077B9.5	0.503494	0.851135	2.43643	0.349337	0.726836
TBCAP2	0.0768606	-0.857205	3.44864	-0.248564	0.803698
CHCHD2P6	25.6343	-0.145078	0.315732	-0.459497	0.645877	0.951136
RP11-169K16.8	53.363	-0.315236	0.326327	-0.966011	0.334039	0.891227
RP1-134O19.3	2.2908	-1.38657	1.09216	-1.26956	0.20424
RP11-5P18.1	11.4697	0.0796639	0.462055	0.172412	0.863114	0.985816
TBC1D3P6	0.12812	0.516766	3.44864	0.149847	0.880886
RP11-5P18.10	0.0773463	0.379368	3.44864	0.110005	0.912405
MT1XP1	25.9386	-0.0609149	0.311804	-0.195363	0.845109	0.984324
CROCCP3	1564.28	-0.0497866	0.139943	-0.355763	0.722018	0.964721
MST1P2	224.873	0.39005	0.244491	1.59535	0.110634	0.76824
EIF1AXP1	137.837	0.449887	0.261882	1.7179	0.0858153	0.742679
ESPNP	36.3421	0.75191	0.493629	1.52323	0.127702	0.801559
CROCCP4	3.5483	0.592957	0.995048	0.595908	0.551237	0.940675
MST1L	111.751	0.336395	0.257955	1.30408	0.192206	0.84792
RP4-657E11.10	25.8337	0.163172	0.475302	0.343302	0.731372	0.966519
RPS15AP6	8.6078	0.152121	0.751363	0.20246	0.839557	0.982095
RP11-487E1.2	1.4216	-1.75197	1.28022	-1.3685	0.171157
HSPE1P27	7.08577	-0.660149	0.581122	-1.13599	0.255961	0.858992
PPP1R11P1	0.497408	1.33768	1.63854	0.816383	0.414281
NBPF2P	47.3784	0.578243	0.593046	0.975039	0.329541	0.886645
HS6ST1P1	11.5195	0.27684	0.417465	0.663144	0.507238	0.934824
CROCCP5	1.19107	-1.23963	1.11828	-1.10851	0.267641
PFN1P10	0.0423097	-0.445015	3.44864	-0.129041	0.897325
RP11-132G19.3	2.45005	-1.49099	0.963205	-1.54795	0.121635
RP11-26H16.1	0.551605	0.486159	1.88773	0.257536	0.796765
RP5-979D14.1	16.6248	0.227611	0.497969	0.457078	0.647615	0.951136
RP5-1057J7.1	0.283908	0.0978741	2.22799	0.0439293	0.964961
RP4-654C18.1	2.73911	-0.0254069	0.863236	-0.0294322	0.97652
RP11-223J15.2	6.32104	-0.942022	0.750273	-1.25557	0.209271	0.84792
RP11-496D1.2	0.146249	-0.582409	3.44864	-0.168881	0.86589
RP3-465N24.5	118.16	0.258345	0.409563	0.630782	0.528183	0.934824
SDHDP6	126.651	-0.0803597	0.266987	-0.300987	0.763424	0.973559
RP11-335G20.7	5.81044	-0.391741	0.722213	-0.542418	0.587531	0.951136
RP3-469D22.1	20.1444	0.494104	0.604016	0.818031	0.413339	0.902513
SNRPFP2	0.201558	0.921614	3.44858	0.267244	0.789281
RP1-125I3.4	0.0873373	0.379368	3.44864	0.110005	0.912405
RP11-231P20.5	8.58297	-1.09007	0.588017	-1.85381	0.063767	0.721954
RP11-569G9.7	11.5428	0.345368	0.548332	0.629852	0.528791	0.934824
RP3-476K8.4	28.9592	-0.404859	0.341275	-1.18631	0.235499	0.858519
DPPA2P2	0.188332	0.987806	3.44852	0.286443	0.774539
OSTCP2	0.212888	0.926486	2.61192	0.354715	0.722803
RP11-40H20.5	0.609332	-0.4939	1.38788	-0.355867	0.72194
CHCHD3P3	17.7893	0.316976	0.411459	0.77037	0.44108	0.919159
NPM1P39	2.56959	0.166328	0.64578	0.257562	0.796745
RP11-4K3__A.3	34.437	-0.287051	0.362949	-0.790887	0.42901	0.913444
RP1-144C9.2	0.058423	0.241971	3.44864	0.0701641	0.944063
RP1-159A19.3	0.603812	1.16483	2.17552	0.535426	0.592355
RP3-426I6.2	4.92251	0.369824	0.844441	0.437952	0.661421	0.951136
RPEP3	6.84753	-1.06695	0.863578	-1.23549	0.216647	0.84792
RP11-460I13.6	34.8398	-0.339232	0.380532	-0.891469	0.372678	0.899314
SPCS2P4	253.367	-0.210772	0.152092	-1.38582	0.165801	0.830981
RP5-1053E7.2	6.33516	-0.208357	0.72712	-0.286552	0.774456	0.973859
RP5-1053E7.3	34.4239	-0.218275	0.377292	-0.57853	0.562906	0.944581
RP1-308E4.1	2.14361	0.148851	1.27296	0.116933	0.906913
PRDX3P2	14.6057	-0.500773	0.482618	-1.03762	0.299449	0.876826
RP4-604A21.1	3.59096	1.40831	0.681554	2.06632	0.0387984	0.623649
RP11-201O14.1	8.2328	-0.206466	0.642253	-0.321472	0.747853	0.970309
RP11-201O14.2	6.5349	-0.418827	0.663782	-0.630971	0.528059	0.934824
RP11-490K7.1	0.0470829	0.241971	3.44864	0.0701641	0.944063
RP11-490K7.4	28.1552	0.471884	0.404885	1.16548	0.243825	0.858992
MTMR9LP	167.769	0.723523	0.365861	1.97759	0.047975	0.664505
GAPDHP20	0	0	0	0	1
RP4-803A2.1	23.6723	-0.35216	0.394763	-0.892079	0.372351	0.899314
RP4-803A2.2	34.7286	-0.791731	0.39045	-2.02774	0.0425871	0.634608
TLR12P	1.53874	-0.534751	1.46715	-0.364482	0.715498
RP4-580O19.2	0.313363	-0.798244	2.9222	-0.273166	0.784726
EFCAB14P1	1.69011	-0.777438	1.29395	-0.600824	0.547957
RPL5P4	26.4513	0.216825	0.481689	0.450136	0.652613	0.951136
RP4-728D4.3	9.2217	-0.778114	0.783181	-0.993531	0.320451	0.885607
RP4-665N4.4	0.82238	-0.880747	1.73456	-0.507763	0.611619
UBE2V2P4	1.27045	-0.66117	1.28823	-0.513239	0.607784
FTH1P1	16.4894	-0.0951575	0.548948	-0.173345	0.86238	0.985816
RP3-423B22.5	3.31542	0.93328	0.802026	1.16365	0.244564	0.858992
ACTN4P2	0.354531	1.44786	2.84965	0.508083	0.611395
RP11-109P14.2	0.287935	-0.0328122	2.67524	-0.0122651	0.990214
RP11-109P14.8	5.67723	-1.0205	0.788131	-1.29484	0.195375	0.84792
HSPE1P8	2.89075	-0.821066	1.05072	-0.781433	0.434548	0.915983
OXCT2P1	5.00298	0.0360722	0.866558	0.041627	0.966796	0.991043
PPIEL	1438.01	0.368444	0.162553	2.2666	0.0234145	0.555701
RP1-144F13.4	0.0553657	-0.857205	3.44864	-0.248564	0.803698
RP1-118J21.24	0.0615552	0.241971	3.44864	0.0701641	0.944063
RP3-342P20.2	33.6377	0.0697454	0.272409	0.256032	0.797926	0.975035
RP1-39G22.4	1.77065	-0.80873	1.18818	-0.680646	0.496096
RP1-228H13.1	1.37285	-0.60761	1.11539	-0.544749	0.585926
RP1-228H13.2	5.21771	-0.406623	0.968861	-0.419691	0.674711	0.951136
RP11-486B10.4	23.1311	0.115152	0.672481	0.171235	0.864039	0.985816
RP11-157D18.2	0.211998	0.914035	3.44859	0.265046	0.790974
TMSB4XP1	1625.62	0.539325	0.217375	2.48108	0.0130986	0.432293
RP11-163G10.4	2.28719	-0.000285212	1.17626	-0.000242474	0.999807
RP11-342M1.7	0.652762	2.27366	2.15233	1.05637	0.290797
ATP6V1E1P1	5.90097	0.527479	0.662714	0.795939	0.426068	0.910156
RP11-184I16.3	9.64163	-0.731039	0.556653	-1.31328	0.18909	0.84792
SHMT1P1	5.19848	-0.463908	1.06764	-0.434516	0.663914	0.951136
RP11-570P14.1	0.0290955	0.104573	3.44864	0.0303229	0.97581
RP5-891H21.5	0.659973	-0.855976	2.09439	-0.408699	0.68276
RPS15AP11	15.08	0.395694	0.620801	0.637392	0.52387	0.934824
RP5-882O7.1	38.9939	-0.0379774	0.325417	-0.116704	0.907095	0.986363
CCNB1IP1P1	0.485543	-2.98235	2.81288	-1.06025	0.289032
MRPS17P1	1.88127	-0.355462	1.13553	-0.313036	0.754253
OSTCP5	0.341467	-0.961681	2.10919	-0.455948	0.648427
RPS15AP10	48.6503	-0.42429	0.29093	-1.45839	0.144733	0.817501
RP11-767N6.2	52.553	-0.339098	0.366666	-0.924814	0.355063	0.899314
RP11-630I5.1	0.715538	-0.579667	1.2856	-0.450893	0.652066
TMA16P2	0.284379	-1.05436	2.95978	-0.356229	0.721669
RP4-533D7.3	0.0706243	0.379368	3.44864	0.110005	0.912405
RP4-603I14.3	2.41634	-0.379716	1.08935	-0.34857	0.727412
PPP1R8P1	1.36264	-1.79931	1.39268	-1.29198	0.196364
RP11-329A14.1	1322.22	1.18981	0.43781	2.71765	0.00657479	0.380967
RP11-329A14.2	0.100921	0.379368	3.44864	0.110005	0.912405
RP11-183G22.1	0.804106	-0.0406809	1.37232	-0.0296439	0.976351
FCF1P6	0.685378	0.653643	1.70804	0.382687	0.701952
PHBP12	3.85924	-0.51101	0.879983	-0.580704	0.56144	0.944581
MRPS6P2	1.15574	1.33699	1.91238	0.699124	0.484475
CFL1P2	0.475495	-0.0963298	1.46108	-0.0659305	0.947433
RP11-296A18.5	30.9146	-0.0890121	0.315766	-0.281892	0.778026	0.973859
RP11-275F13.3	19.5324	-0.499364	0.422177	-1.18283	0.236876	0.858519
CALR4P	7.40584	-0.405679	0.776056	-0.522745	0.601152	0.951136
GAPDHP51	0.265173	-1.93127	3.37685	-0.571914	0.56738
SLC25A6P3	0.504935	0.887009	2.22677	0.398338	0.690381
TSEN15P2	11.82	-0.49519	0.561299	-0.882221	0.377657	0.899314
RP11-91A18.1	0.0553657	-0.857205	3.44864	-0.248564	0.803698
RP4-800M22.1	2.55045	1.14504	1.07303	1.06711	0.285924
RP4-800M22.2	0.404637	1.62108	3.44421	0.470669	0.637877
PDCL3P6	0.294028	0.107408	2.66601	0.0402877	0.967864
DNAJC19P7	0.466825	0.670173	2.7389	0.244687	0.806699
ANAPC10P1	0.3919	0.609219	2.55175	0.238746	0.811303
PLA2G12AP1	8.61272	0.491125	0.617779	0.794985	0.426622	0.910593
EEF1GP7	2.66596	0.754695	0.839708	0.89876	0.368781
RP4-631H13.6	59.3166	-0.247535	0.415828	-0.595283	0.551654	0.940675
RP4-631H13.4	0.794173	1.15318	1.57148	0.733822	0.463057
TUBBP10	1.53676	1.45941	1.07928	1.35221	0.176307
SLC25A3P1	0.334978	-1.11666	2.84812	-0.392068	0.695008
RP4-654H19.2	0.257821	1.20197	3.44799	0.348599	0.72739
HNRNPA3P12	2.35756	1.56152	1.18498	1.31776	0.187583
HNRNPA1P63	0.0477044	0.104573	3.44864	0.0303229	0.97581
GYG1P3	0.888406	-0.128552	1.18861	-0.108153	0.913874
RPL21P23	0.0727718	-0.857205	3.44864	-0.248564	0.803698
RP11-377K22.2	1.58814	-0.578811	0.82998	-0.69738	0.485565
RPS20P5	0.270929	1.22652	3.44789	0.355732	0.722041
HNRNPA1P6	0.428828	-2.24086	2.16984	-1.03273	0.301729
RPS26P15	23.1518	0.0899684	0.383662	0.234499	0.814598	0.97957
RP11-414C16.1	1.37418	-1.47717	1.22993	-1.20103	0.229741
RP4-592A1.2	208.196	0.173343	0.193404	0.896272	0.370108	0.899314
PHBP3	0.166265	0.654164	3.44864	0.189688	0.849554
PGBD4P8	0.0615552	0.241971	3.44864	0.0701641	0.944063
RP11-430G17.1	2.01325	0.190542	1.30257	0.146282	0.883699
LAMTOR5P1	2.38441	0.0968193	1.25922	0.0768882	0.938712
PIGPP2	0.0384989	-0.445015	3.44864	-0.129041	0.897325
RP5-1155K23.4	0.114863	-1.47972	3.44367	-0.429694	0.667419
RP11-293K19.1	0.0287157	-0.445015	3.44864	-0.129041	0.897325
RP5-849H19.2	1.01968	0.180909	1.53369	0.117957	0.906102
RP4-771M4.2	0.25872	1.08013	3.44836	0.313229	0.754107
RP4-597J3.1	0.0515642	0.241971	3.44864	0.0701641	0.944063
CFL1P3	0.0359739	0.104573	3.44864	0.0303229	0.97581
RP11-182I10.1	0.512978	0.992543	1.88409	0.526801	0.598332
RP11-182I10.2	2.09467	-0.118677	1.00641	-0.117921	0.90613
SLC2A3P2	17.8208	-1.13378	0.558686	-2.02937	0.0424203	0.634608
RP4-535B20.2	0.0287157	-0.445015	3.44864	-0.129041	0.897325
COX6CP13	0.03749	0.104573	3.44864	0.0303229	0.97581
RP11-430H12.2	1.10432	1.19904	1.81969	0.658923	0.509945
HNRNPCP9	0.0276829	-0.445015	3.44864	-0.129041	0.897325
ARL5AP3	0.0353399	0.104573	3.44864	0.0303229	0.97581
CTBP2P8	14.7338	-0.171669	0.467937	-0.366862	0.713722	0.964721
RPS7P4	1.1384	2.1784	1.75291	1.24273	0.213967
PIN1P1	0.0769978	-0.857205	3.44864	-0.248564	0.803698
RP11-175G14.2	0	0	0	0	1
GDI2P2	4.72187	-0.347703	0.570067	-0.609934	0.541906	0.940675
RP4-595K12.2	0.350301	-2.9825	3.39261	-0.879119	0.379337
RP11-335E14.1	0.128396	0.516766	3.44864	0.149847	0.880886
TPI1P1	712.438	0.0694283	0.204464	0.339562	0.734186	0.96671
RP4-706A16.3	150.766	1.18194	0.506737	2.33246	0.0196766	0.507305
RP11-363H12.1	0.509755	-1.48503	2.12483	-0.698892	0.484619
RP11-181C21.4	289.245	0.125447	0.260403	0.481743	0.629988	0.951136
NSRP1P1	10.4363	-0.668469	0.645727	-1.03522	0.300567	0.876826
HSPE1P25	0.772894	0.821598	2.31369	0.355104	0.722512
RP11-386I14.2	0.0727718	-0.857205	3.44864	-0.248564	0.803698
RP11-386I14.3	0.0672145	-0.857205	3.44864	-0.248564	0.803698
RP4-641G12.3	3.7749	-1.76162	1.21468	-1.45027	0.146982	0.817501
RP4-641G12.4	0.168274	0.654164	3.44864	0.189688	0.849554
PSAT1P3	0.0597128	-0.307617	3.44864	-0.0891997	0.928923
ADH5P2	2.36244	1.08061	1.23486	0.875083	0.381529
HNRNPA1P64	0.0882138	0.379368	3.44864	0.110005	0.912405
RP11-115A15.4	0.0553657	-0.857205	3.44864	-0.248564	0.803698
RP11-115A15.2	0.116115	0.379368	3.44864	0.110005	0.912405
ST13P20	0.0553657	-0.857205	3.44864	-0.248564	0.803698
RP4-552O12.1	0.563088	1.01889	2.40449	0.423743	0.671754
RP11-376N17.4	0.230582	-2.37823	3.40876	-0.697684	0.485375
UOX	1.92787	1.10766	1.59299	0.695329	0.486849
SPATA1	122.736	-0.33935	0.310506	-1.09289	0.27444	0.867957
RP4-682E18.1	0.126064	0.516766	3.44864	0.149847	0.880886
RP11-444C12.1	0.0768606	-0.857205	3.44864	-0.248564	0.803698
CLCA3P	0.720596	1.42995	2.33238	0.613085	0.53982
RP4-612B15.2	0.578227	2.12309	1.97624	1.07431	0.282684
RP11-384B12.2	0.639034	-0.0593123	2.33218	-0.0254321	0.97971
RP11-384B12.3	2.1039	-0.42016	0.9927	-0.42325	0.672113
CTA-21C21.1	0.074131	0.241971	3.44864	0.0701641	0.944063
RP11-76N22.1	0.401002	-0.652487	2.80998	-0.232204	0.81638
RP11-82K18.2	40.7231	-0.380336	0.324364	-1.17256	0.240973	0.858519
PTGES3P1	680.279	0.180834	0.177067	1.02127	0.307125	0.878851
RP4-620F22.3	55.9575	0.397502	0.289381	1.37363	0.169558	0.833071
RP5-908D6.1	3.15167	1.19052	0.887298	1.34174	0.179681	0.842656
CAPNS1P1	0.058423	0.241971	3.44864	0.0701641	0.944063
GBP1P1	126.011	0.489293	0.510138	0.959138	0.337489	0.894486
RP11-413E1.2	4.48125	-0.196244	0.898657	-0.218375	0.827137	0.97957
GEMIN8P4	7.37452	1.07223	0.830888	1.29046	0.196891	0.84792
PHKA1P1	4.92901	-0.148966	0.74426	-0.200153	0.841361	0.982468
FEN1P1	0.395176	-2.90518	3.37207	-0.861542	0.38894
RP11-91I11.1	0.0512243	-0.307617	3.44864	-0.0891997	0.928923
HSP90B3P	2.65039	-0.700265	0.830225	-0.843464	0.398969
LPCAT2BP	0.468377	1.79969	3.0075	0.5984	0.549573
SETSIP	10.2733	0.464512	0.468273	0.991968	0.321213	0.885607
GAPDHP46	0.959474	-0.482333	1.47822	-0.326293	0.744202
RP4-775D17.1	0.282103	1.24641	3.4478	0.361509	0.717719
RP4-593M8.1	0.601399	-2.04007	2.29379	-0.889391	0.373793
HMGB3P9	0.282385	-0.0328171	3.3502	-0.00979555	0.992184
RP11-330C7.3	2.32123	-0.66379	1.40969	-0.470875	0.63773
CCNJP2	0.641727	-0.567076	1.79307	-0.316259	0.751806
RP11-386I23.1	26.3637	-0.156862	0.432799	-0.362436	0.717026	0.964721
RP4-612C19.1	1.22806	-0.0714681	1.23877	-0.0576928	0.953993
RP4-612C19.2	3.11663	-0.317448	0.847559	-0.374544	0.708	0.964721
RP4-717I23.2	4.40764	0.405908	0.811047	0.500475	0.616741	0.951136
RP4-713B5.2	22.0651	0.260925	0.356081	0.73277	0.463699	0.922525
CHCHD2P5	1.01042	-2.80681	1.58911	-1.76627	0.0773499
MTND4P11	4.47763	-0.328062	0.874369	-0.375198	0.707513	0.964721
RP5-837O21.2	0.209537	0.931928	3.44857	0.270236	0.786979
EEF1A1P11	240.308	0.315324	0.419602	0.751484	0.452361	0.920995
RPL7P9	533.055	1.29417	0.508364	2.54575	0.0109044	0.427921
SEC63P1	6.88731	-0.101073	0.590486	-0.171169	0.864091	0.985816
RPL26P9	2.11105	0.590777	1.02455	0.576619	0.564197
RP11-272L13.2	2.45081	3.73247	2.38527	1.5648	0.117629
RP11-272L13.4	2.9059	-1.02205	1.34504	-0.759864	0.447336	0.919983
RP11-234N17.1	0.136477	-0.582409	3.44864	-0.168881	0.86589
HMGB3P10	0.325159	-1.83112	3.40868	-0.537194	0.591134
RP4-581O6.1	0.223113	0.931928	3.44857	0.270236	0.786979
RP4-714D9.4	1.60914	-1.3831	1.45345	-0.951595	0.341302
BRI3P1	1.89743	-0.104573	1.00875	-0.103666	0.917435
RP11-305E17.4	0.871805	1.27562	1.49466	0.853454	0.393408
RP5-837M10.1	0.181933	0.791569	3.02375	0.261784	0.793488
BCAS2P2	27.1531	-0.0810923	0.446958	-0.181432	0.856029	0.985816
HNRNPA1P68	5.86348	-0.826706	0.899028	-0.919556	0.357805	0.899314
RP5-1033H2.1	0.0706799	0.241971	3.44864	0.0701641	0.944063
RP4-575N6.2	9.02392	0.564698	0.702292	0.804078	0.421352	0.909054
PPIAP7	0.339239	1.37177	3.44677	0.397987	0.69064
AMYP1	0.401409	0.592564	1.69426	0.349749	0.726527
RP11-364B6.2	3.71585	1.46105	1.24048	1.17781	0.238872	0.858519
FTLP17	0.470496	1.57258	3.00337	0.523606	0.600553
RP11-90H3.2	0.112797	-1.46534	3.44387	-0.425492	0.670478
RP11-90H3.1	25.6502	0.0344599	0.434083	0.0793856	0.936726	0.991043
SLC25A24P1	0.998186	1.0784	2.09558	0.514609	0.606826
RP11-475E11.2	6.86317	-0.408927	0.555157	-0.736597	0.461367	0.922525
RP5-1065J22.2	0.616702	-0.974205	2.55349	-0.381519	0.702818
RP11-20O24.4	327.09	1.13207	0.652227	1.7357	0.082617	0.742679
RP11-20O24.1	2.26705	0.896839	1.20475	0.744421	0.456622
RANP5	0.402003	-0.660044	2.48034	-0.266111	0.790154
RP5-1065J22.4	11.1549	-0.655217	0.573246	-1.14299	0.253041	0.858992
RPL7P8	0.647384	-1.72265	2.51931	-0.683778	0.494115
NDUFA5P10	0.29727	-1.0069	2.64828	-0.380208	0.703791
NRBF2P3	3.12959	0.195319	0.77737	0.251256	0.801616	0.977399
CHIAP1	1.31756	2.3835	1.6297	1.46254	0.143593
CHIAP3	0.25334	1.18923	3.44805	0.344898	0.730171
UBE2FP3	32.5928	-0.146636	0.340778	-0.430298	0.666979	0.951136
KRT18P57	56.8954	0.0157142	0.297363	0.0528453	0.957855	0.991043
MRPL53P1	104.479	0.0400691	0.209311	0.191433	0.848186	0.984324
RP3-522D1.2	0.0791128	0.379368	3.44864	0.110005	0.912405
AKR7A2P1	4.20242	1.22061	0.890185	1.37118	0.170317	0.834273
RP11-389O22.4	0.230065	0.379376	3.17598	0.119451	0.904918
RP11-389O22.5	0.211844	0.926485	2.61552	0.354226	0.72317
RP11-512F24.1	10.3549	-1.01705	0.705554	-1.44149	0.149448	0.817501
RP4-730K3.3	48.3807	0.151994	0.349183	0.435285	0.663356	0.951136
RP4-591B8.3	0.0313448	0.104573	3.44864	0.0303229	0.97581
RP4-591B8.2	8.01108	-0.805454	0.567678	-1.41886	0.155941	0.817501
EIF2S2P5	0.196031	-2.14181	3.41713	-0.626786	0.530799
PKMP1	3.50276	-0.37826	0.775842	-0.487547	0.625871	0.951136
HNRNPA1P43	0.0526369	0.241971	3.44864	0.0701641	0.944063
RP11-12L8.2	0.0235414	0.104573	3.44864	0.0303229	0.97581
NAP1L4P1	19.4062	0.153605	0.618746	0.248252	0.80394	0.977869
GAPDHP64	0.0821875	0.379368	3.44864	0.110005	0.912405
NEFHP1	0.0574313	-0.857205	3.44864	-0.248564	0.803698
FTH1P22	180.749	0.972751	0.306564	3.17308	0.0015083	0.214473
VPS25P1	0.478539	1.31	2.24612	0.583226	0.559741
PSMC1P12	0.244232	0.241978	3.08615	0.0784079	0.937504
RBMX2P3	3.37507	-0.684977	1.27104	-0.538909	0.589949	0.951136
RPS3AP12	1.36253	2.03192	1.41099	1.44007	0.149848
RPL6P2	0.725255	-3.01291	2.112	-1.42657	0.153705
HSD3BP2	0.148679	-0.582409	3.44864	-0.168881	0.86589
GAPDHP32	2.797	0.543898	1.03329	0.526378	0.598626
HSD3BP3	0.576595	-1.48174	2.32422	-0.637524	0.523783
GAPDHP27	0.580546	0.326642	2.90759	0.112341	0.910553
HSD3BP4	0.78924	-0.0711236	1.63822	-0.0434152	0.965371
GAPDHP33	0.187436	0.791562	3.44864	0.229529	0.818458
HSD3BP5	6.57507	0.080213	0.833244	0.0962659	0.923309	0.989465
SRGAP2C	397.465	-0.0349773	0.225229	-0.155297	0.876587	0.986363
EMBP1	155.384	0.182547	0.288088	0.63365	0.526309	0.934824
SRGAP2B	245.657	-0.129316	0.28313	-0.456736	0.647861	0.951136
RP3-365I19.2	1.52958	1.0929	1.44786	0.754839	0.450345
PFN1P2	185.916	-0.220108	0.248349	-0.886285	0.375464	0.899314
WI2-1896O14.1	31.9351	0.234734	0.412583	0.568938	0.569398	0.944581
GNRHR2	93.289	-0.181796	0.216807	-0.838517	0.40174	0.902513
PDZK1P1	84.8525	0.366083	0.312627	1.17099	0.241603	0.858519
HYDIN2	3.2611	0.981072	0.854607	1.14798	0.250977	0.858992
PFN1P8	64.6247	-0.142715	0.425233	-0.335616	0.73716	0.967164
NBPF13P	0.222456	-0.170216	3.44864	-0.0493574	0.960634
RP11-325P15.1	8.58267	1.71166	1.02061	1.6771	0.0935226	0.74447
PDIA3P1	715.438	3.18592e-05	0.174468	0.000182607	0.999854	0.999854
CCT8P1	44.7179	0.0960547	0.279194	0.344043	0.730814	0.966519
RP11-337C18.4	0.0706243	0.379368	3.44864	0.110005	0.912405
OR13Z3P	0.0615552	0.241971	3.44864	0.0701641	0.944063
RP11-314N2.2	0.0423097	-0.445015	3.44864	-0.129041	0.897325
PFN1P4	36.3069	0.560224	0.346254	1.61796	0.105672	0.762242
ABHD17AP1	331.266	0.427348	0.224091	1.90703	0.0565169	0.702396
RP11-495P10.9	0.201612	0.921661	3.29184	0.279983	0.77949
RP11-495P10.4	0.272387	-0.0328174	3.38889	-0.00968381	0.992274
RP11-495P10.10	213.904	0.0148652	0.322589	0.0460811	0.963246	0.991043
RP11-289I10.2	58.1916	0.229771	0.24292	0.945871	0.344214	0.898864
PFN1P3	15.6252	0.0584793	0.478395	0.122241	0.902708	0.986363
RP11-666A1.4	0.135297	0.654164	3.44864	0.189688	0.849554
PPIAL4E	0.470903	0.399707	2.07059	0.19304	0.846927
PFN1P6	26.068	-0.0476804	0.385706	-0.123619	0.901617	0.986363
RP11-763B22.3	29.3718	0.288414	0.563151	0.512143	0.608551	0.951136
PPIAL4F	0.344777	1.28682	2.55379	0.503885	0.614342
RP11-763B22.7	0.965346	2.81973	2.45136	1.15027	0.250031
RP5-998N21.3	0.0574313	-0.857205	3.44864	-0.248564	0.803698
RP11-353N4.6	352.671	0.234428	0.299256	0.783367	0.433411	0.915331
RP11-196G18.1	0.0470829	0.241971	3.44864	0.0701641	0.944063
RP11-458I7.1	3.6513	-0.699576	0.960072	-0.72867	0.466203	0.923189
RP11-363I22.3	2.63582	0.739337	1.07385	0.688491	0.491144
UBE2D3P3	2.78695	0.875867	0.999706	0.876125	0.380962
CYCSP51	0.42498	-2.82039	2.32476	-1.21319	0.225055
RP11-74C1.2	3.40689	-0.105066	0.806572	-0.130263	0.896358	0.986363
RP11-98D18.7	2.3141	0.538341	1.06283	0.506516	0.612494
KRT8P28	0.754704	0.514786	2.33452	0.22051	0.825474
SPTLC1P4	0.19415	-1.32837	3.3075	-0.401624	0.687961
HMGN3P1	0.115497	-1.30998	3.44617	-0.380126	0.703852
RP11-216N14.5	32.0087	-0.373505	0.363382	-1.02786	0.304018	0.877675
RP11-216N14.7	9.72116	-0.527372	0.684464	-0.770489	0.44101	0.919159
RP11-759F5.1	2.61732	0.769677	1.04688	0.735213	0.46221
RP11-422P24.9	2.37743	0.103227	1.0605	0.0973386	0.922457
RP11-350G8.4	0.440873	1.67321	2.48688	0.672815	0.501065
HMGN2P18	0.0754958	-0.307617	3.44864	-0.0891997	0.928923
GBAP1	365.276	-0.0172947	0.23603	-0.0732735	0.941588	0.991043
MTX1P1	335.807	-0.288377	0.267789	-1.07688	0.281532	0.872219
POU5F1P4	67.2489	-0.385756	0.252849	-1.52563	0.127101	0.801559
RP11-29H23.7	52.0435	-0.180964	0.295151	-0.613123	0.539795	0.940675
DAP3P1	6.6936	-0.306691	0.439657	-0.697569	0.485447	0.932918
RP11-29H23.6	22.2968	-0.444265	0.430615	-1.0317	0.302213	0.87732
MSTO2P	382.995	0.116421	0.168278	0.691836	0.48904	0.933058
RP11-29H23.5	200.725	-1.08597	0.327498	-3.31597	0.000913252	0.20337
RP11-101O6.2	18.331	-0.422875	0.395822	-1.06835	0.285364	0.872219
KRT8P45	2.96604	2.95736	2.16546	1.36569	0.172035	0.837345
CYCSP52	5.11231	-0.66011	0.727591	-0.907254	0.364272	0.899314
RP4-801G22.2	1.49898	0.381953	1.4305	0.267007	0.789464
RP4-801G22.3	0.733895	-2.56128	2.14994	-1.19132	0.233527
RP11-367J7.4	2.02089	1.351	1.05631	1.27899	0.200902
VDAC1P9	0.145097	0.104576	3.44864	0.030324	0.975809
MRPS21P2	0.401627	0.521535	2.51011	0.207774	0.835406
RP11-451O13.1	0.202251	0.791562	3.44864	0.229529	0.818458
ELL2P1	17.3342	0.464191	0.604651	0.767702	0.442664	0.91956
RP11-404O13.4	1.72899	-0.0685658	1.19372	-0.0574386	0.954196
HMGN1P5	1.85486	1.02492	1.33568	0.767341	0.442879
EI24P2	0.128169	-0.582409	3.44864	-0.168881	0.86589
OR6K1P	0.0290955	0.104573	3.44864	0.0303229	0.97581
OR6K4P	6.36487	1.44267	1.14994	1.25456	0.20964	0.84792
OR6K5P	0.354225	1.48158	2.87832	0.514737	0.606737
OR2AQ1P	0.226154	1.04617	3.44843	0.303377	0.761603
OR10AA1P	31.8733	-0.710772	0.545265	-1.30353	0.192393	0.84792
RAD1P2	0.512087	0.872283	2.67652	0.325902	0.744498
OR10J2P	0.203668	0.931928	3.44857	0.270236	0.786979
RP11-740C1.2	0	0	0	0	1
RP11-226L15.1	1.34725	0.50701	1.58455	0.31997	0.748991
SUMO1P3	25.3273	-0.433012	0.419286	-1.03274	0.301727	0.87732
SETP9	14.1919	-0.610055	0.524851	-1.16234	0.245097	0.858992
RP11-312J18.5	36.2894	-0.429109	0.307091	-1.39734	0.162312	0.827476
RP11-312J18.7	0.0941658	0.516766	3.44864	0.149847	0.880886
RRM2P2	6.47823	-1.26324	0.80511	-1.56903	0.11664	0.778929
RP11-122G18.7	24.6741	-0.301852	0.350543	-0.861096	0.389185	0.899314
RPS23P10	25.6623	-0.936448	0.326755	-2.86591	0.00415817	0.318467
HSPA7	4327.36	-0.0451903	0.285957	-0.158032	0.874432	0.986363
RPS23P9	5.27706	-0.585756	0.691985	-0.846486	0.397282	0.900366
RPL31P11	9.26372	0.871786	0.70028	1.24491	0.213164	0.84792
RP11-456P18.2	152.025	0.0155659	0.317591	0.0490123	0.960909	0.991043
SLAMF6P1	2.83529	-1.29164	1.23914	-1.04237	0.29724	0.876826
UQCRBP2	0.393591	0.378334	2.77239	0.136465	0.891454
RP11-331H2.4	0.181301	0.791562	3.44864	0.229529	0.818458
RP11-267N12.2	0.924557	1.82082	1.92809	0.944367	0.344982
RP11-466F5.3	3.99661	1.07721	0.982437	1.09646	0.272876	0.867604
RP11-466F5.4	4.66032	0.00231	0.775699	0.00297796	0.997624	0.999001
RP11-466F5.6	34.0102	-0.42572	0.437907	-0.972169	0.330967	0.889409
RP11-7G12.2	0.367095	1.51533	3.44542	0.439811	0.660074
RP11-9L18.2	222.023	-0.384612	0.297203	-1.29411	0.195629	0.84792
FMO7P	2.68058	-0.909358	0.93593	-0.971608	0.331245
RPL4P2	1.40765	-0.216934	1.03762	-0.20907	0.834394
FMO11P	0.23054	0.654164	3.44864	0.189688	0.849554
DUTP6	30.3779	0.266646	0.368814	0.722981	0.469692	0.923254
AKR1D1P1	13.2388	0.0536487	0.573237	0.093589	0.925436	0.989465
RP3-455J7.3	2.10892	-0.788347	1.31377	-0.600065	0.548463
RP1-313L4.4	6.59238	-1.15455	0.745769	-1.54814	0.121589	0.787608
GCSHP5	4.98526	0.226126	0.689754	0.327836	0.743036	0.96897
RPL34P1	1.94025	1.32637	1.4314	0.926621	0.354123
RP1-69E11.3	0.77112	2.5087	2.28674	1.09706	0.272614
RP5-1059H15.1	1.36239	1.58905	1.7992	0.883202	0.377127
QRSL1P1	0.351851	1.45292	3.44604	0.421619	0.673303
RP4-738P11.3	6.94875	2.7883	0.73553	3.79087	0.000150122	0.0965203
RP4-738P11.4	3.58534	-0.586413	0.909057	-0.645078	0.518877	0.934824
RP1-206D15.5	0.451873	0.737117	2.07454	0.355315	0.722353
MRPS10P1	0.0938172	-1.25784	3.44699	-0.364911	0.715178
SIGLEC30P	0.0581909	0.241971	3.44864	0.0701641	0.944063
ISCUP1	0.307443	-2.79436	3.39694	-0.82261	0.41073
HAUS4P1	0.0384989	-0.445015	3.44864	-0.129041	0.897325
TOP1P1	9.69662	-0.75142	0.673648	-1.11545	0.264658	0.858992
GM2AP2	0.0470829	0.241971	3.44864	0.0701641	0.944063
PFN1P1	1313.81	-0.0345588	0.218421	-0.158221	0.874283	0.986363
RPL4P3	8.60211	0.943287	0.51887	1.81796	0.0690695	0.72523
RP4-560B9.4	0.0846194	-0.857205	3.44864	-0.248564	0.803698
RP4-612B18.3	6.46235	0.0373196	0.859735	0.0434082	0.965376	0.991043
RP4-612B18.1	0.141249	0.791562	3.44864	0.229529	0.818458
SLC25A38P1	3.26171	1.40809	0.897513	1.56888	0.116676	0.778929
GOT2P2	1.05335	1.09169	1.19393	0.914372	0.360522
RP11-296O14.1	1.06081	0.934724	1.77882	0.525473	0.599254
RP11-296O14.2	0.9381	-1.29932	2.00066	-0.649446	0.51605
RP11-360D2.2	0.622357	1.22434	1.99823	0.612715	0.540065
RP4-809F4.1	1.49185	-1.08664	1.43929	-0.754984	0.450259
BANF1P4	18.4112	-0.0718138	0.497636	-0.14431	0.885256	0.986363
NDUFAF4P4	1.75708	1.36534	1.45281	0.939789	0.347326
RP1-102G20.2	4.07558	0.00473135	0.756719	0.00625245	0.995011	0.998462
RP1-102G20.4	6.65331	0.0721232	0.698696	0.103225	0.917784	0.98842
RP11-195C7.2	0.943259	1.89784	1.93413	0.981237	0.326476
RP11-195C7.3	4.45101	-1.42376	0.862336	-1.65105	0.0987279	0.74447
PTP4A1P7	0.0565967	0.241971	3.44864	0.0701641	0.944063
RP11-21M7.2	0.0553657	-0.857205	3.44864	-0.248564	0.803698
RP4-765C7.2	1.20442	3.15559	1.76499	1.78788	0.0737948
PTPN2P1	10.7225	0.232195	0.674721	0.344134	0.730746	0.966519
RP11-177A2.5	3.31298	0.660496	1.03864	0.635923	0.524827	0.934824
RP11-345I18.1	0.128115	-0.0328216	3.44864	-0.00951726	0.992406
SETP10	1.2116	-0.056862	1.22285	-0.0464995	0.962912
EIF4A1P11	2.08228	0.315503	1.48589	0.212333	0.831848
RP11-345I18.4	2.21466	-0.161818	1.23065	-0.13149	0.895387
HNRNPA1P54	1.25438	0.0397508	0.948883	0.0418922	0.966585
RP11-52I18.1	0.798543	0.125065	2.29977	0.0543814	0.956631
VDAC1P4	0.832092	0.0322915	1.64899	0.0195826	0.984376
RP11-46A10.6	15.7313	-1.00101	0.496804	-2.01489	0.0439158	0.642454
RP11-46A10.8	9.15956	-0.391565	0.658148	-0.59495	0.551877	0.940675
RP11-416K24.1	0.132226	-1.60293	3.44077	-0.465863	0.641314
RP1-223H12.5	0.0688349	0.241971	3.44864	0.0701641	0.944063
HMGN1P4	0.806361	-1.61207	1.2642	-1.27517	0.202249
RP11-293B7.1	0.0769978	-0.857205	3.44864	-0.248564	0.803698
GS1-115G20.2	0.856422	0.410897	1.91835	0.214193	0.830397
FTH1P25	1.25031	-0.276108	1.40192	-0.19695	0.843867
RPL5P5	0.103128	0.516766	3.44864	0.149847	0.880886
RP4-635A23.3	0.625916	0.612934	2.38411	0.257091	0.797109
RP4-635A23.4	6.30196	0.235434	0.966818	0.243514	0.807607	0.979054
GS1-304P7.2	3.54898	-0.995999	0.932961	-1.06757	0.285716	0.872219
GS1-304P7.1	2.45598	-0.56583	1.27352	-0.444302	0.656824
RP11-445P19.2	0.0553657	-0.857205	3.44864	-0.248564	0.803698
FDPSP1	0.926438	0.131864	1.38157	0.0954452	0.923961
RP11-669M2.2	0.225674	0.791562	3.44864	0.229529	0.818458
RP11-113I24.1	0.138107	-0.582409	3.44864	-0.168881	0.86589
RP11-142L4.3	0.942111	-0.423943	1.32729	-0.319406	0.749419
RP11-142L4.2	7.76214	-0.1747	0.655972	-0.266323	0.789991	0.974023
RP3-419C19.3	0.211127	0.791562	3.44864	0.229529	0.818458
RP3-419C19.2	0.265398	-2.02758	3.4113	-0.594373	0.552263
ZNF101P2	2.77856	-0.434682	0.793398	-0.547874	0.583778
RPL23AP22	1.12126	2.56402	1.93133	1.32759	0.184314
EEF1A1P14	9.85164	-0.824774	0.602493	-1.36894	0.171019	0.83468
RP11-489C13.1	0	0	0	0	1
RP11-332L8.1	1.56989	3.09164	1.37088	2.25521	0.0241199
EEF1A1P32	0.596131	0.654344	2.04493	0.319983	0.748981
RP11-448G4.2	0.0959302	-1.25784	3.44699	-0.364911	0.715178
FAM204BP	0.561948	-0.430858	1.49137	-0.288901	0.772657
PEBP1P3	80.9776	-0.243824	0.277933	-0.877278	0.380336	0.899314
RP11-16L9.1	0.554889	1.5521	2.03122	0.764122	0.444794
RP11-47A17.2	0.03749	0.104573	3.44864	0.0303229	0.97581
RP11-532L16.1	8.4215	-2.05787	0.741125	-2.77668	0.00549169	0.380967
RPL34P6	1.27849	2.33361	1.91823	1.21654	0.223778
MROH3P	8.77187	-0.261978	0.627108	-0.417757	0.676125	0.951136
PTPRVP	58.499	0.163954	0.354342	0.462699	0.64358	0.951136
CYCSP4	1.65508	1.87157	1.51766	1.23319	0.217504
RP11-175B9.2	41.9424	0.267009	0.431695	0.618513	0.536237	0.940675
RP11-175B9.3	22.1162	1.00976	0.561413	1.7986	0.0720824	0.741908
RP11-480I12.2	5.55522	-0.134473	0.802621	-0.167542	0.866943	0.986248
SLC25A39P1	10.5249	-0.413486	0.52562	-0.786663	0.431479	0.914216
HNRNPA1P59	36.4972	-0.570421	0.427701	-1.33369	0.182305	0.844704
NPM1P40	0.148431	0.791562	3.44864	0.229529	0.818458
RP11-397P13.6	7.69935	0.017243	0.70408	0.0244901	0.980462	0.993631
KRT8P29	7.38563	-1.55595	0.829606	-1.87553	0.0607201	0.709036
CBX1P3	0.317437	1.33143	3.44715	0.386241	0.699318
RP11-203F10.6	2.42973	0.691715	1.03007	0.671523	0.501887
RP11-739N20.3	2.3115	1.19002	1.17387	1.01376	0.310698
RP11-430C7.2	18.2642	0.199498	0.514769	0.387549	0.69835	0.964331
RP11-536L3.4	47.6183	-0.250832	0.283032	-0.886232	0.375492	0.899314
RP11-383G10.1	0.867361	-0.685686	1.75402	-0.390922	0.695855
RP11-383G10.3	7.10217	-0.615626	0.663243	-0.928205	0.353301	0.899314
SNRPGP10	1.00007	-1.50661	1.31657	-1.14435	0.25248
RP11-6B6.3	14.81	-0.113963	0.383283	-0.297335	0.766211	0.973559
RP11-421E17.4	16.1566	-0.302476	0.584187	-0.517774	0.604616	0.951136
RP11-534L20.4	8.6663	0.703695	0.522247	1.34744	0.177839	0.842656
RP11-343H5.4	39.4169	1.93044	0.703319	2.74476	0.00605543	0.380967
RP11-564A8.8	68.0722	0.297645	0.314861	0.94532	0.344495	0.898864
RP11-564A8.4	129.602	0.238037	0.272276	0.874248	0.381983	0.899314
C4BPAP1	0.128425	-0.582409	3.44864	-0.168881	0.86589
C4BPAP2	0.96779	2.82562	1.76113	1.60443	0.108619
CD46P1	1.65241	-0.439518	1.20445	-0.364913	0.715176
RPS26P13	2.16574	-0.615084	0.872896	-0.704647	0.48103
RP11-385M4.2	2.04333	0.656447	0.76037	0.863326	0.387958
ST13P19	3.39243	-0.435869	0.550903	-0.791191	0.428833	0.913444
IPO8P1	0.0578111	-0.307617	3.44864	-0.0891997	0.928923
RP11-543B16.1	10.1393	0.64199	0.57472	1.11705	0.263973	0.858992
SNX25P1	3.01872	-1.17268	1.18584	-0.988902	0.322711	0.886037
ARPC3P2	2.0241	-0.708136	0.937539	-0.755313	0.450061
FDPSP8	0.29992	1.08013	3.44836	0.313229	0.754107
RP11-565J7.1	6.25386	0.545848	0.734955	0.742696	0.457666	0.921988
RPL21P28	153.059	0.532932	0.429376	1.24118	0.214541	0.84792
RP11-338C15.2	2.48727	0.00644101	1.10466	0.00583075	0.995348
RP11-348H3.2	12.5528	-0.339932	0.496904	-0.684099	0.493913	0.933058
RP11-348H3.5	13.9479	-0.218678	0.606761	-0.360402	0.718546	0.964721
RP11-365D23.4	0.83925	1.20116	1.36569	0.879529	0.379115
KRT18P12	0.143895	0.516766	3.44864	0.149847	0.880886
ABHD17AP3	17.0085	0.333714	0.377023	0.885128	0.376088	0.899314
UBBP2	1.34422	3.27989	1.70466	1.92408	0.0543447
RP11-224O19.4	0.0768606	-0.857205	3.44864	-0.248564	0.803698
RP11-224O19.5	0.211012	1.02144	3.44847	0.2962	0.767077
RIMKLBP2	27.1508	-0.533842	0.468196	-1.14021	0.254198	0.858992
ZC3H11B	120.006	-0.280774	0.285729	-0.982658	0.325776	0.88623
RPS15AP12	5.37136	-0.112526	0.742142	-0.151624	0.879484	0.986363
RP11-568G11.5	0.599871	2.14098	3.1806	0.673138	0.500859
MORF4L1P1	1322.35	-0.164906	0.177643	-0.928299	0.353253	0.899314
RP11-302I18.1	0.0359739	0.104573	3.44864	0.0303229	0.97581
CICP13	2.74053	-0.453666	0.924202	-0.490873	0.623516
RP11-378J18.6	4.80971	-0.887554	0.699228	-1.26933	0.204322	0.84792
NDUFB1P2	2.51753	-0.361533	0.961688	-0.375936	0.706965
PHBP11	0.313404	1.22597	2.17717	0.563105	0.573364
ACTBP11	4.14948	1.16174	0.845147	1.3746	0.169255	0.833071
CICP5	8.33084	-0.586736	0.519988	-1.12836	0.259166	0.858992
RP11-504P24.5	1.26809	-1.1811	1.14829	-1.02858	0.303677
RP11-365O16.1	22.9312	-0.384614	0.49948	-0.770029	0.441282	0.919159
RP11-365O16.5	1.58122	-0.729368	1.20909	-0.603236	0.546351
AKR1B1P1	2.99831	0.328866	0.934987	0.351733	0.725039	0.965729
RP11-145A3.4	6.20324	0.865383	0.787185	1.09934	0.27162	0.865727
NDUFA3P3	0.0846194	-0.857205	3.44864	-0.248564	0.803698
RP11-396C23.3	0.160319	-0.582409	3.44864	-0.168881	0.86589
RP11-275I14.2	0.151841	-0.582409	3.44864	-0.168881	0.86589
CDKN2AIPNLP1	1.58988	1.83888	1.30876	1.40506	0.160005
RPS27P5	0.0970184	0.241971	3.44864	0.0701641	0.944063
RP5-1087E8.2	1.21212	-0.82564	1.35301	-0.610227	0.541712
RP11-211A18.2	1.11257	-3.92908	1.74376	-2.25322	0.024245
RP11-211A18.1	0.0645525	0.241971	3.44864	0.0701641	0.944063
BTF3P9	0.0619718	-0.307617	3.44864	-0.0891997	0.928923
ZNF847P	1.60913	0.223801	1.42358	0.15721	0.875079
CICP26	1.35244	-1.30428	1.16242	-1.12204	0.261846
FAM96AP2	7.94186	1.2488	0.681456	1.83255	0.0668691	0.725158
RP11-520H14.1	0.0542654	0.241971	3.44864	0.0701641	0.944063
BTNL10	90.6045	1.48329	0.511553	2.89957	0.0037367	0.30656
DUSP5P1	3.2261	-0.0512435	1.17704	-0.0435359	0.965274	0.991043
FTH1P2	346.322	0.0167134	0.251574	0.0664351	0.947031	0.991043
RP4-799G3.1	0.122493	0.516766	3.44864	0.149847	0.880886
RP4-799G3.2	0.697703	-0.595438	2.29895	-0.259004	0.795632
ISCA1P2	0.150644	0.516766	3.44864	0.149847	0.880886
HMGN2P19	0.310554	0.83021	3.00528	0.276251	0.782356
RP11-108F13.2	4.63338	1.33413	1.04147	1.28101	0.20019	0.84792
HMGB1P26	0.0436047	0.104573	3.44864	0.0303229	0.97581
RP11-423F24.3	24.0554	0.273333	0.372323	0.734129	0.46287	0.922525
RPS7P3	38.1258	-0.0243375	0.372552	-0.0653264	0.947914	0.991043
RP11-301G21.1	0.329272	-0.451865	2.14357	-0.210801	0.833043
RP4-799P18.5	0.381635	1.08013	3.44836	0.313229	0.754107
RP5-827C21.1	1.34675	-1.83598	1.12092	-1.63792	0.101439
RP4-597N16.1	1.65935	-1.80595	1.44032	-1.25385	0.209895
RPL23AP23	8.61494	0.0143029	0.648943	0.0220403	0.982416	0.993631
RP11-382D8.3	37.5548	-0.361931	0.292759	-1.23628	0.216356	0.84792
RPS21P1	0.807827	-0.745219	1.52645	-0.488205	0.625405
LDHAP2	7.16405	-1.10588	0.636098	-1.73854	0.0821164	0.742679
RP4-764D2.1	4.45439	-0.374415	0.790162	-0.473846	0.63561	0.951136
RPL35P1	90.1404	1.01643	0.312816	3.2493	0.00115689	0.20337
RP11-307O1.1	0.0271327	0.104573	3.44864	0.0303229	0.97581
RP11-567G24.1	6.68442	0.478431	0.450833	1.06122	0.288592	0.872773
RP11-467I20.4	0.271332	-0.763945	3.40863	-0.224121	0.822663
RP11-306K13.1	0.243388	-0.170216	3.44864	-0.0493574	0.960634
CFL1P4	2.05392	-0.361963	0.724534	-0.499581	0.61737
RP11-261C10.7	26.9921	0.0518876	0.514766	0.100798	0.91971	0.988822
FCF1P7	34.053	-0.20215	0.459844	-0.439606	0.660222	0.951136
FABP7P1	9.65497	-0.658762	0.596101	-1.10512	0.269108	0.860882
TGIF2P1	89.8155	0.360484	0.278449	1.29461	0.195454	0.84792
CYCSP5	0.422734	1.66892	3.43152	0.486351	0.626719
RP11-173A6.2	10.8722	-0.366331	0.751788	-0.487279	0.62606	0.951136
CHCHD4P5	0.95093	-0.745291	1.58407	-0.470491	0.638004
RP11-690C23.4	0.237858	-0.759597	3.13393	-0.242378	0.808487
RP11-690C23.5	0.880071	2.23979	2.12695	1.05305	0.292318
RP11-690C23.3	0.309871	0.25565	3.30392	0.0773778	0.938323
RP11-452J6.2	2.6079	0.699021	1.13707	0.614758	0.538714
KIF28P	54.6575	-0.496892	0.4267	-1.1645	0.244222	0.858992
RP11-397A15.4	0.0290955	0.104573	3.44864	0.0303229	0.97581
RP11-551G24.3	0.116846	0.516766	3.44864	0.149847	0.880886
RP11-551G24.2	0.877885	-1.67425	1.68209	-0.995342	0.31957
RP11-107G24.3	0.128492	0.516766	3.44864	0.149847	0.880886
FGFR3P6	0.285529	-2.68977	3.25283	-0.826902	0.408293
RP11-488L18.6	1.68514	-0.357588	1.20537	-0.296662	0.766725
RP11-488L18.3	12.7019	-0.226056	0.627216	-0.360412	0.718539	0.964721
RP11-488L18.1	0.209146	0.791566	3.24003	0.244308	0.806992
VN1R17P	0.0515642	0.241971	3.44864	0.0701641	0.944063
VN1R5	0.309385	1.35871	3.44689	0.394184	0.693445
OR14L1P	2.07144	-1.36278	1.78599	-0.763039	0.44544
OR3D1P	0.0553657	-0.857205	3.44864	-0.248564	0.803698
OR9H1P	0.0768606	-0.857205	3.44864	-0.248564	0.803698
HSD17B7P1	1.30064	-0.0826096	1.58899	-0.0519888	0.958538
OR6R1P	1.74603	-0.592437	1.29008	-0.459225	0.646072
OR2X1P	0.34358	-0.874776	2.8389	-0.308139	0.757977
OR2L9P	0.513616	-0.579028	2.92933	-0.197665	0.843307
OR2L1P	1.46809	-1.94418	1.37457	-1.41439	0.157247
OR2L6P	0.876351	-1.63168	1.44598	-1.12843	0.259139
OR2T32P	6.32389	1.73359	1.03885	1.66876	0.0951645	0.74447
IL9RP2	0.121479	-1.50691	3.44329	-0.437636	0.66165
AKR1C6P	2.55472	-0.719763	0.879686	-0.818205	0.41324
AKR1C5P	1.99943	0.436481	1.26573	0.344845	0.730211
AKR1C7P	15.4283	-0.453071	0.700323	-0.646946	0.517667	0.934824
NRBF2P5	28.945	-0.154107	0.368128	-0.418622	0.675492	0.951136
SDCBPP1	3.09093	-0.645868	1.00335	-0.64371	0.519763	0.934824
RP11-393K12.4	0.937823	-0.261925	1.62016	-0.161666	0.871569
COX6CP17	1.76354	1.42449	1.36162	1.04617	0.29548
RP11-401E9.3	3.28888	-0.220904	1.08535	-0.203534	0.838718	0.982095
PRPF38AP1	1.62341	-0.0505269	1.45275	-0.03478	0.972255
KRT8P37	0.148262	0.516766	3.44864	0.149847	0.880886
CHCHD3P1	0.312921	-2.32306	2.84621	-0.816193	0.41439
RP11-575N15.1	0.186342	-0.170216	3.44864	-0.0493574	0.960634
RP1-186E20.1	0.0574313	-0.857205	3.44864	-0.248564	0.803698
RPL5P25	0.350819	0.483642	3.23607	0.149454	0.881196
SNRPGP5	5.08124	0.562243	0.817469	0.687785	0.491588	0.933058
RP11-730A19.9	41.7183	0.144587	0.320481	0.451155	0.651878	0.951136
RP11-730A19.5	46.494	0.466376	0.361635	1.28963	0.197179	0.84792
BTBD7P1	40.1777	0.581866	0.509501	1.14203	0.253441	0.858992
OR7E110P	0.0846194	-0.857205	3.44864	-0.248564	0.803698
OR7E115P	0.194616	0.791562	3.44864	0.229529	0.818458
DCLRE1CP1	1.36531	0.206133	1.27031	0.16227	0.871093
GAPDHP45	3.1598	0.801872	1.08767	0.737237	0.460978	0.922525
PPIAP30	20.9112	-0.6761	0.536541	-1.26011	0.20763	0.84792
RP11-455B2.9	2.3089	0.139675	1.27857	0.109243	0.91301
PRPF38AP2	0.923086	1.08972	1.47995	0.736323	0.461534
UBE2V2P1	0.0581909	0.241971	3.44864	0.0701641	0.944063
AMD1P1	1.19384	2.253	1.53279	1.46987	0.141597
EIF4BP2	0.549888	0.0651662	1.85293	0.0351693	0.971945
NPM1P30	0.108531	0.516766	3.44864	0.149847	0.880886
HNRNPRP1	2.57571	-0.291004	1.11204	-0.261684	0.793565
YWHAZP3	51.3361	-0.157657	0.277716	-0.567691	0.570245	0.944581
RP11-129O7.2	0.213594	-1.51635	3.43231	-0.441786	0.658644
HSPA8P3	4.12221	-0.0984333	0.839255	-0.117287	0.906633	0.986363
LRRC37A6P	21.3742	0.284729	0.406853	0.699833	0.484032	0.931851
RP11-748L13.2	0.135054	0.516766	3.44864	0.149847	0.880886
FAM210CP	0.455204	0.717293	1.90787	0.375965	0.706943
ZNF101P1	0.0616292	0.241971	3.44864	0.0701641	0.944063
TPRKBP1	0.0769978	-0.857205	3.44864	-0.248564	0.803698
RP11-478H13.4	1.96815	1.98285	1.45982	1.35828	0.174374
EEF1A1P39	0.0553657	-0.857205	3.44864	-0.248564	0.803698
DNM1P17	0.0640598	0.241971	3.44864	0.0701641	0.944063
GOLGA2P6	0.220283	0.791562	3.44864	0.229529	0.818458
NIFKP1	0.114863	-1.47972	3.44367	-0.429694	0.667419
RP11-449I17.9	0.179963	-1.03518	3.44617	-0.300387	0.763882
HNRNPA1P32	0.103128	0.516766	3.44864	0.149847	0.880886
DDX10P1	12.0718	-0.641592	0.570696	-1.12423	0.260917	0.858992
SPTLC1P1	35.5235	-0.374214	0.450098	-0.831406	0.405745	0.902513
HMGB1P7	1.67188	-0.999281	1.54968	-0.644828	0.519038
RPS4XP11	8.16954	-0.478867	0.547909	-0.87399	0.382124	0.899314
RP11-241I20.4	0.0846194	-0.857205	3.44864	-0.248564	0.803698
PPIAP31	69.7988	0.494833	0.222474	2.22423	0.026133	0.555701
C1DP1	14.1522	0.150824	0.627562	0.240333	0.810072	0.97957
AK3P5	11.1258	-0.321884	0.633058	-0.508459	0.611131	0.951136
RP11-479G22.7	3.38951	0.00805611	1.08543	0.00742204	0.994078	0.998462
ATP6V1G1P4	1.75944	1.76097	1.90346	0.925138	0.354894
MKNK2P1	0.102449	-0.582409	3.44864	-0.168881	0.86589
ARL6IP1P2	0.219945	-0.17021	2.58776	-0.0657751	0.947557
TMEM161BP1	0.0257821	0.104573	3.44864	0.0303229	0.97581
ZNF33BP1	1.22063	2.2808	1.53887	1.48212	0.138308
EIF3LP3	16.844	-0.204811	0.424995	-0.481914	0.629867	0.951136
FXYD6P2	1.16905	0.915359	1.77517	0.515646	0.606101
HSD17B7P2	263.133	-0.198461	0.22172	-0.895099	0.370734	0.899314
CICP9	2.15003	2.42254	1.41889	1.70736	0.0877558
ABCD1P2	0.103701	0.379368	3.44864	0.110005	0.912405
PABPC1P12	0.141546	-1.31337	3.44408	-0.381342	0.702949
PABPC1P8	0.0542654	0.241971	3.44864	0.0701641	0.944063
RP11-313J2.1	5.60354	-0.773558	0.684284	-1.13046	0.258281	0.858992
CCNYL2	0.0553657	-0.857205	3.44864	-0.248564	0.803698
ZNF37BP	1028.62	0.0272668	0.18963	0.143789	0.885667	0.986363
FXYD6P1	0.231687	-2.04914	3.41544	-0.599964	0.54853
EIF3LP2	19.4322	0.196898	0.399431	0.492946	0.62205	0.951136
AL022345.7	5.47741	-0.954557	0.713287	-1.33825	0.180814	0.843904
CUBNP1	0.0320299	0.104573	3.44864	0.0303229	0.97581
RSU1P1	0.443208	0.597716	1.64947	0.362369	0.717076
RP11-517P14.7	9.6015	-0.189408	0.576752	-0.328404	0.742606	0.96897
CAP1P2	217.526	-0.378361	0.254796	-1.48496	0.137555	0.817501
UQCRHP3	0.372471	1.52776	3.44528	0.443434	0.657452
HNRNPA3P1	0.141723	-0.0328216	3.44864	-0.00951726	0.992406
RP11-733D4.2	0.262861	-1.05417	3.03408	-0.347443	0.728259
CEP164P1	1.58481	-0.0343851	1.49448	-0.0230081	0.981644
DUXAP4	0.0615552	0.241971	3.44864	0.0701641	0.944063
CUBNP3	0.0292115	0.104573	3.44864	0.0303229	0.97581
ANKRD30BP3	0.109158	-1.30998	3.44617	-0.380126	0.703852
CUBNP2	0.0749801	0.241971	3.44864	0.0701641	0.944063
OR6D1P	2.47084	2.52181	0.996813	2.52988	0.0114103
FAM21FP	135.227	0.217878	0.276691	0.787441	0.431024	0.914216
RP11-671E7.1	8.13794	0.31187	0.827235	0.377003	0.706172	0.964721
RP11-175I17.6	1.51958	-0.953202	1.82771	-0.521529	0.601999
BMS1P1	118.332	0.0656833	0.397782	0.165124	0.868847	0.986363
RHEBP1	1.6969	0.262285	0.956615	0.27418	0.783946
HNRNPA1P33	0.185968	-0.307614	3.44864	-0.0891986	0.928924
BMS1P2	16.8173	0.768681	0.652483	1.17809	0.238763	0.858519
RHEBP2	80.5865	0.225867	0.265952	0.849279	0.395726	0.899314
ANTXRLP1	88.1517	0.00529678	0.235493	0.0224923	0.982055	0.993631
CTSLP2	1.54486	1.56309	1.46671	1.06571	0.286554
DUSP8P2	4.97165	1.81242	1.12309	1.61378	0.106576	0.762314
GLUD1P2	2.20772	0.562419	1.34424	0.418392	0.67566
DUSP8P1	2.0891	0.706013	1.09177	0.646668	0.517847
CTSLP3	3.06316	2.35825	1.33935	1.76074	0.0782822	0.742679
BMS1P7	1.74265	-1.73601	1.1748	-1.4777	0.139487
PTPN20CP	0.48054	-2.20245	2.60909	-0.844146	0.398588
RP11-541M12.3	0.410184	-0.140609	3.12188	-0.0450399	0.964076
PARGP1	251.183	-0.238279	0.259714	-0.917467	0.358898	0.899314
SLC9A3P3	1.71993	-0.0873375	1.2026	-0.0726239	0.942105
DYNC1I2P1	241.803	-0.19208	0.175954	-1.09165	0.274986	0.867957
NUTM2HP	22.5951	0.303339	0.44002	0.689375	0.490587	0.933058
PGGT1BP1	0.362189	1.41902	2.14958	0.660138	0.509165
[truncated: 5,504 more rows]

## Sheet: Pseudogene - ManE
Gene	baseMean	log2FoldChange	lfcSE	stat	pvalue	padj
[truncated: 7,503 more rows]

[truncated: 13 more sheets: Pseudogene - AutoD, lincRNA - AutoE, lincRNA - ManE, lincRNA - AutoD, miscRNA - AutoE, miscRNA - ManE, miscRNA - ManD, miRNA - AutoE, miRNA - ManE, miRNA - AutoD, snoRNA - AutoE, snoRNA - ManE, snoRNA - ManD]
